# Supplementary material for: Differentiation of Medicinal Plants According to Solvents, Processing, Origin, and Season by Means of Multivariate Analysis of Spectroscopic and Liquid Chromatography Data
Source: Molecules. 2023 May 13;28(10):4075. doi: 10.3390/molecules28104075 (PMC10222402; doi:10.3390/molecules28104075)
Supplement: Supplementary file 1 [file molecules-28-04075-s001.zip]

Archive with 1 entries (1 files):
- Supplementary Material_Table S1.xlsx
