# Supplementary material for: Differentiation of Medicinal Plants According to Solvents, Processing, Origin, and Season by Means of Multivariate Analysis of Spectroscopic and Liquid Chromatography Data
Source: Molecules. 2023 May 13;28(10):4075. doi: 10.3390/molecules28104075 (PMC10222402; doi:10.3390/molecules28104075)
Supplement: Supplementary file 1 [file molecules-28-04075-s001.zip › Supplementary Material_Table S1.xlsx]

## Sheet: Table S1
Supplementary Material for: Differentiation of medicinal plants according to solvents, processing, origin and season using multivariate statistics of spectroscopic and liquid chromatography data Lenka Burdejova1 – Blanka Tobolkova2* – Martin Polovka2 – Jarmila Neugebauerova3 *Corresponding author: Dr. Blanka Tobolkova, Phone: +421 2 50237049; fax: +421 2 55571417; e-mail: blanka.tobolkova@nppc.sk…
Table S1. Analytical results (mean ± SD) of aqueous, 50% (v/v) ethanolic and DMSO extracts prepared from frozen and dried medicinal plants originating from Brno and Lednice produced during two years (2015 and 2016)
Medicinal plant	Solvent type	Treatment	Origin	Year	TPC [g/kg]	±SD	TFC [g/kg]	±SD	L*	±SD	a*	±SD	b*	±SD	C*	±SD	h°	±SD	BI	±SD	TAAABTS•+ [mmol/kg]	±SD	%RS [%]	±SD	Al [mg/kg]	±SD	Ca [mg/kg]	±SD	Cu [mg/kg]	±SD	Fe [mg/kg]	±SD	K [mg/kg]	±SD	Mg [mg/kg]	±SD	Mn [mg/kg]	±SD	Na [mg/kg]	±SD	P [mg/kg]	±SD	Zn [mg/kg]	±SD	Gallic acid [mg/kg]	±SD	Catechin [mg/kg]	±SD	Chlorogenic acid [mg/kg]
Lavandula angustifolia	water	freezing	Brno	2015	7.90367	0.03366	2.45272	0.06072	99.4839	0.02099	0.11488	0.01001	0.79775	0.00965	0.806	0.01081	81.811	0.62334	0.87201	0.01591	16.1572	0.33335	-5.96384	1.96521	5.08012	0.07407	2208.91	17.7017	5.55147	0	6.07519	0	11098.4	25.4045	717.868	2.29604	3.29946	0.07407	520.424	4.22174	665.915	1.11099	8.69381	0.29626	0	0	0	0	0
Calendula officinalis	water	freezing	Brno	2015	14.6972	0.23738	14.3544	0.01597	98.2082	0.37433	0.18703	0.02836	1.52665	0.18776	1.53805	0.18976	83.0337	0.29679	1.66862	0.21543	21.5477	0.41298	9.37339	1.78586	6.61171	0	3595.75	159.316	10.6805	0.35963	13.6049	0.17981	15093.6	55.9224	736.315	10.6091	3.81445	0	2267.31	1.79815	1544.21	1.61833	22.2509	0.53944	0	0	0	0	38
Hypericum perforatum	water	freezing	Brno	2015	40.544	0.42753	21.3177	0.78086	99.3803	0.05294	-0.1722	0.01417	0.71655	0.02152	0.7383	0.05634	103.05	0.83709	0.58459	0.01202	162.053	2.43407	-19.0522	1.85526	7.09202	0	3363.98	21.7309	4.35864	0.10448	5.17126	0.20895	8901.22	64.9836	1114.48	5.01481	11.4506	0.10448	541.431	1.35818	1922.31	5.95509	14.9967	1.14923	0	0	0	0	673
Salvia sclarea	water	freezing	Brno	2015	18.6979	1.01189	17.4091	1.27128	98.6025	0.06608	0.0553	0.00443	0.60235	0.03183	0.6049	0.03191	84.7512	0.31866	0.64196	0.03408	49.4048	2.29153	4.85255	0.56325	10.545	0.17544	9355.24	26.3167	5.83074	0.17544	8.80814	0.17544	15224.6	112.811	2586.74	6.14057	16.4998	0.17544	776.729	0.52633	1573.06	6.31602	10.545	0.17544	758	19.4662	0	0	0
Melissa officinalis	water	freezing	Brno	2015	33.3499	0.56813	13.8406	0.28978	99.0659	0.03752	0.14103	0.00505	2.6445	0.09242	2.6478	0.09207	87.1574	0.41844	2.74327	0.096	144.256	23.5594	-3.66268	0.13254	4.44492	0	4147.65	59.9344	5.51783	0	4.59819	0	16384.6	53.9735	1691.91	20.9174	3.60192	0.10838	679.23	0.10838	2227.21	2.60113	17.7797	0.21676	0	0	0	0	0
Galega officinalis	water	freezing	Brno	2015	32.4921	0.50788	26.8026	0.63068	99.1472	0.13106	0.04095	0.00746	0.62772	0.04862	0.6291	0.04896	86.2909	0.41482	0.65304	0.05239	98.0577	5.21035	-35.6093	5.56417	6.01625	0	5797.56	54.6656	9.7012	0.10635	9.7012	0.10635	10607.2	29.7789	1416.53	2.76518	21.9593	0	584.403	0.74447	1844.73	8.29555	19.4776	0.53177	457	13.62	0	0	236
Hyssopus officinalis	water	freezing	Brno	2015	17.9688	0.16901	4.30489	0.00301	98.8235	0.12143	0.10975	0.02209	1.12958	0.01077	1.13505	0.01215	84.4577	1.07705	1.20429	0.02285	51.3406	1.94791	43.8606	3.68985	11.4624	0.20263	11718.4	44.7807	4.94314	0.10131	6.51921	0.10131	14156.5	9.21956	1843	5.8762	14.0414	0.20263	583.434	0.60788	1441.89	7.59854	5.44462	0.40526	0	0	225	0.0024	287
Mentha piperita	water	freezing	Brno	2015	24.2013	3.26548	13.3824	2.09456	98.2475	0.04448	-0.1073	0.00735	2.53463	0.2959	2.53693	0.29583	92.4395	0.21619	2.47176	0.2987	93.3498	7.54878	-17.5203	6.87169	6.89185	0.06816	7063.86	0.20447	7.61477	0	4.14475	0.13632	11417	5.86156	2878.48	2.58999	10.3137	0	2393.21	6.33867	1725.57	0.40895	8.67506	0	0	0	0	0	0
Salvia officinalis	water	freezing	Brno	2015	16.0895	3.14125	10.3332	2.84266	98.9698	0.09659	0.0067	0.00060553	0.71513	0.0401	0.71683	0.04185	87.3685	3.27797	0.71586	0.03929	49.0053	3.72457	-52.1993	1.49014	10.8967	0.10342	9165.14	1.34452	4.60733	0.10342	6.28937	0	10415.3	6.07	4674.02	61.0205	15.7965	0.20685	493.789	0.20685	764.524	0.4137	8.77586	0.4137	0	0	0	0	0
Lavandula angustifolia	water	freezing	Brno	2016	9.16028	0.12873	3.04149	0.07307	99.13	0.03314	0.16138	0.01614	0.89263	0.03302	0.90712	0.03497	79.7664	0.71422	1.00291	0.0432	25.0574	0.77163	-20.3804	0.32762	3.24817	0.26002	1441.15	0.08667	4.0449	0	4.0449	0.34669	12740.4	156.53	867.018	13.7808	1.96116	0	356.196	29.2951	435.194	0.08667	18.631	0.52003	0	0	0	0	0
Calendula officinalis	water	freezing	Brno	2016	4.93196	0.03554	4.99973	0.37788	98.2253	0.10165	0.6121	0.06511	1.81492	0.12602	1.92745	0.0824	70.5251	4.33057	2.27094	0.09291	13.6282	0.13657	-5.80991	0.15519	1.45627	0.07628	935.952	0.38139	4.26094	0.07628	2.6968	0.15255	7586.1	128.145	332.785	2.74597	1.07872	0	635.798	6.10216	654.19	18.0777	29.1794	0.07628	0	0	0	0	0
Hypericum perforatum	water	freezing	Brno	2016	18.2576	1.3717	10.9485	0.548	98.8567	0.056	0.08975	0.06355	1.27422	0.18074	1.27908	0.17587	86.1565	4.17698	1.33373	0.13922	60.7879	4.79451	-13.0227	0.4388	3.51149	0.09737	1932.63	4.18702	4.9574	0.19475	6.81643	0.09737	6986.5	18.5008	910.717	5.16075	8.4689	0.09737	366.917	0.48686	1564.96	1.26584	33.3936	0.09737	0	0	0	0	113
Salvia sclarea	water	freezing	Brno	2016	12.4513	1.3779	11.8753	1.78527	99.4818	0.0595	-0.02438	0.00489	1.0001	0.03117	1.0003	0.03137	90.5746	1.14325	0.97101	0.0298	37.8882	2.64474	-35.1367	1.85546	14.9476	0.28185	15017	100.481	4.68358	0.42278	9.4668	0.42278	20559.4	120.775	4133.4	13.6699	19.0332	1.5502	1107.12	4.50967	1360.33	10.8514	19.9301	0.56371	663	24.8351	0	0	0
Melissa officinalis	water	freezing	Brno	2016	6.73993	0.09147	3.53508	0.04536	99.1026	0.04368	-0.0264	0.00886	1.6239	0.01539	1.62405	0.01532	90.7271	0.60045	1.5944	0.01791	29.0371	0.62252	-54.3304	2.3982	4.62284	0.39384	3910.2	57.2638	3.06333	0.2363	4.67853	0.15753	11525.7	34.2637	2324.95	58.209	3.11902	0.63014	357.017	3.93836	569.946	3.22946	9.80264	0.15753	0	0	0	0	0
Galega officinalis	water	freezing	Brno	2016	17.0721	1.75334	14.5137	1.1262	99.3999	0.03131	-0.11577	0.00539	0.8437	0.02834	0.8516	0.02833	97.8174	0.36688	0.75088	0.02694	48.8571	2.4133	-34.5102	1.68034	3.37899	0	3177.13	0	6.24379	0.51941	6.53762	0.10388	11970.1	0.51941	1235.32	0.72718	7.93329	0.20777	374.554	0.31165	1427.62	0.51941	0	0	0	0	0	0	211
Hyssopus officinalis	water	freezing	Brno	2016	16.0631	1.83754	5.97468	0.42779	99.0435	0.06642	0.22155	0.01384	1.34682	0.03648	1.365	0.03646	80.656	0.58106	1.49944	0.04013	69.3133	5.67863	-13.5081	0.53748	0	0	9970.57	78.3499	0	0	10.368	0.11193	15074.4	84.7298	2450.26	24.0646	0.31658	0	421.765	9.51391	792.007	6.15606	0	0	0	0	223	1.79869	167
Mentha piperita	water	freezing	Brno	2016	23.3425	0.63317	12.053	0.31827	98.9151	0.03885	0.09838	0.01027	1.35533	0.05426	1.35892	0.05489	85.8568	0.27109	1.42002	0.06124	101.961	0.51559	-54.9472	3.99012	0	0	9581.99	89.8698	0	0	7.89644	0.10635	10252	6.80671	3874.45	46.9025	0.30082	0	461.754	7.01942	1685.18	53.1774	0	0	0	0	0	0	0
Salvia officinalis	water	freezing	Brno	2016	10.6481	0.07654	10.5732	0.04843	98.7348	0.05629	0.07025	0.00225	1.35288	0.03846	1.35467	0.03839	87.0259	0.13518	1.39963	0.03904	40.7311	1.61525	-37.6836	1.84436	5.22796	0.32145	2997.51	108.437	5.22796	0.10715	8.56173	0.10715	15736.1	84.8639	1606.95	6.53624	3.40954	0.10715	386.566	0.42861	1125	0	20.7603	0.2143	0	0	0	0	0
Lavandula angustifolia	water	freezing	Lednice	2015	18.8985	0.06117	6.85252	0.10794	99.3163	0.03748	0.0954	0.0053	1.0708	0.00717	1.07503	0.007	84.9076	0.29256	1.12962	0.00748	33.3546	0.44769	-7.81953	0.00922	5.00419	0.13876	2179.86	6.6607	3.82673	0.13876	6.77038	0.13876	12200	68.2722	916.061	2.77529	5.29855	0.27753	1024.39	12.7663	665.361	7.63205	9.32153	0.41629	0	0	0	0	0
Calendula officinalis	water	freezing	Lednice	2015	16.7245	0.08311	17.8691	0.01221	97.4501	0.05806	0.38548	0.01705	1.85928	0.0318	1.79808	0.20215	78.6924	2.49467	2.16654	0.02087	30.6618	1.08768	8.02636	0.08914	8.32122	0.18679	4570.86	115.438	14.0008	0	11.227	0.18679	21067.6	98.8136	992.998	2.98869	4.22665	0.37359	4094.17	0.56038	2831.33	9.71325	31.8319	0.18679	0	0	0	0	44
Hypericum perforatum	water	freezing	Lednice	2015	25.4796	0.80065	11.4224	0.01045	99.0655	0.13791	-0.35102	0.00964	1.85843	0.21115	1.86702	0.24053	103.05	0.83709	1.59304	0.20704	106.565	3.68214	-0.53107	0.07447	5.62128	0.09138	3853.23	8.22382	7.17198	0.09138	4.91055	0	14029.3	3.83778	1938.63	8.77208	23.1313	0	479.941	6.0308	3271.13	8.13245	28.2356	0.45688	0	0	0	0	328
Salvia sclarea	water	freezing	Lednice	2015	22.1812	0.04015	16.2619	0.2003	99.4721	0.02007	0.04823	0.00216	1.23937	0.09865	1.24032	0.09842	87.8217	0.36774	1.26068	0.09647	41.9703	7.91449	-11.1929	2.27073	11.2487	0.164	7121.7	80.6883	5.91426	0.164	9.04534	0.328	21966.5	15.0881	2675.57	13.12	11.1327	0	3932.17	0.328	3292.5	15.744	10.7848	0.164	675	4.64178	0	0	0
Melissa officinalis	water	freezing	Lednice	2015	21.4324	2.2553	8.99133	1.41873	99.2702	0.03576	0.10253	0.00773	1.92617	0.11086	1.92892	0.11086	86.9489	0.22936	1.98767	0.11372	68.4824	9.02436	-11.083	1.42274	6.1886	0.11989	6143.76	2.03814	7.79933	0	5.34085	0.11989	19487.8	38.365	2773.17	5.0354	7.71456	0.11989	1430.84	1.67847	2760.63	0.23978	17.1246	0	0	0	0	0	0
Galega officinalis	water	freezing	Lednice	2015	46.7612	0.06926	47.3378	1.11399	98.8793	0.04699	-0.04305	0.01264	0.62888	0.01165	0.6304	0.01248	93.9005	1.07627	0.59479	0.00411	135.163	8.3993	-37.6256	1.60278	6.33843	0.13791	4762.89	48.6808	8.28872	0.13791	11.7992	0.13791	17103.5	44.8195	1188.99	2.89603	19.0153	0.68953	1220.2	0.68953	2581.2	0.55162	21.7457	0.13791	301	3.02	0	0	526
Hyssopus officinalis	water	freezing	Lednice	2015	22.8379	0.37698	5.22501	0.10595	98.6805	0.01866	0.0277	0.00929	1.168	0.03508	1.1683	0.03524	88.6492	0.41898	1.18445	0.0408	66.5985	1.04476	41.039	2.36877	13.5337	0	12309	19.0343	4.01549	0	5.94887	0.21032	9495.06	13.5659	2972.8	1.05162	11.6746	0.10516	810.013	0.52581	1091.99	4.52197	10.2618	0	0	0	273	10.232	233
Mentha piperita	water	freezing	Lednice	2015	24.3235	2.93814	10.1567	1.68759	98.5544	0.02287	-0.0501	0.00596	0.9634	0.13352	0.96473	0.13354	92.9949	0.32073	0.92477	0.1304	75.3564	13.3842	-50.9839	2.33795	14.8453	0	13470.9	20.1092	13.1462	0.12647	7.24382	0.12647	18259.5	80.1265	4928.48	0.50589	23.8778	0.12647	3930.62	3.03535	2486.33	1.01178	17.4388	0.12647	0	0	0	0	0
Salvia officinalis	water	freezing	Lednice	2015	24.4691	0.2218	18.2654	0.08515	98.5703	0.0219	-0.1178	0.02144	1.49773	0.0692	1.50255	0.06727	94.5307	1.02271	1.40943	0.08522	66.2801	2.8999	-56.7307	1.76428	8.38949	0.11088	8199.59	60.3206	5.41005	0.11088	4.62598	0.11088	18043.4	71.1872	2824.2	0.22177	7.37021	0	993.175	10.3122	1457.18	0.55442	13.3291	0.22177	0	0	0	0	0
Lavandula angustifolia	water	freezing	Lednice	2016	12.2362	0.30227	4.69674	0.03955	98.9991	0.02284	0.05655	0.01351	1.47982	0.02995	1.48095	0.03043	87.8196	0.48387	1.51259	0.03943	33.6879	1.62866	-37.8109	0.89076	3.74582	0.28895	1165.36	2.9858	4.01824	0.28895	6.67436	0.19263	12401.1	147.364	676.494	1.05948	1.70264	0.48158	633.452	2.79317	950.756	13.8695	8.17269	0	0	0	0	0	0
Calendula officinalis	water	freezing	Lednice	2016	18.9274	0.07986	25.0996	0.36651	98.176	0.04944	0.2866	0.03023	2.69298	0.01316	2.70832	0.01174	83.9242	0.65174	2.9253	0.02052	63.1902	1.78898	-19.0822	3.69028	7.6778	1.20645	2053.04	11.3406	3.75359	0.48258	16.7205	0.48258	19080.7	0.72387	1007.5	13.2709	2.55927	0.24129	2235.77	27.9896	1137.17	18.5793	28.3225	1.44774	0	0	0	0	0
Hypericum perforatum	water	freezing	Lednice	2016	37.1406	2.34021	21.5141	1.54528	99.066	0.01879	-0.10068	0.04073	1.61835	0.12187	1.62173	0.12416	93.4921	1.1747	1.53533	0.09248	168.896	2.16241	-18.6066	0.36357	5.90552	0.11441	2576.91	3.88982	0	0	8.17065	0.57203	10418.1	103.538	1491.99	11.0974	10.1122	0.11441	1022.3	0.80084	1736.79	33.5211	16.0177	0.68644	0	0	0	0	127
Salvia sclarea	water	freezing	Lednice	2016	11.796	1.56637	10.9733	1.75204	98.9842	0.03654	0.06993	0.01584	1.1119	0.01166	1.11418	0.01231	86.4066	0.7895	1.15575	0.02127	34.0376	11.0047	-38.346	1.14817	9.55819	0.16688	5961	131.168	0.70801	0	13.3343	0.16688	26823.9	5.50706	2996.43	29.5378	13.6883	0.66752	1908.33	30.0385	3257.34	8.34402	23.1285	1.33504	475	19.1366	0	0	0
Melissa officinalis	water	freezing	Lednice	2016	45.6315	0.37161	22.2958	0.2748	98.4257	0.03777	0.2026	0.02144	2.7067	0.0137	2.71438	0.01358	85.7193	0.45401	2.86997	0.02085	185.121	6.2909	-57.7609	5.08688	4.51561	0	3234.15	8.83402	1.80624	0	8.42914	0.21287	16182.6	97.2806	2021.71	46.5116	4.21457	0.21287	588.384	0.42574	1993.04	21.4997	14.9015	0	0	0	0	0	0
Galega officinalis	water	freezing	Lednice	2016	31.6864	2.5677	39.2163	3.96688	99.0389	0.02179	1.04383	0.02308	1.04383	0.02308	1.04393	0.02308	90.0257	0.76724	1.79524	0.03985	79.2602	9.47807	-38.1582	1.20532	6.05058	0.27603	3509.73	103.786	3.41565	0.69007	8.58792	0.55205	14419.6	13.3873	1575.49	20.4259	18.9324	0.82808	822.781	13.9393	1964.29	9.38489	20.2987	0.55205	0	0	0	0	188
Hyssopus officinalis	water	freezing	Lednice	2016	20.4596	1.17486	5.52077	0.3418	98.9183	0.05703	0.068	0.01638	1.3309	0.06793	1.33268	0.06868	87.0953	0.55713	1.37348	0.08035	74.208	3.52987	-15.7136	0.29279	11.5331	0.11734	5933.52	0.93872	0	0	7.96534	0.23468	11669.6	4.22426	2004.69	21.708	6.22292	0.35202	662.202	15.3716	708.75	0	10.2056	0.35202	0	0	271	12.23	171
Mentha piperita	water	freezing	Lednice	2016	22.82	1.72646	11.5886	0.15815	98.9167	0.01407	-0.00892	0.00462	1.59843	0.0516	1.59845	0.05162	90.321	0.16826	1.58469	0.05277	87.9927	9.62061	-46.2797	0.46846	10.3609	0.10541	6815.56	182.156	6.33583	0.52707	7.52846	0.10541	16088.5	374.432	3414.79	81.8015	16.9204	0.10541	1198.74	0.42166	2328.98	30.2539	12.8207	0.21083	0	0	0	0	0
Salvia officinalis	water	freezing	Lednice	2016	13.2671	0.52142	10.8087	0.45621	98.8792	0.06224	-0.0285	0.00942	1.50032	0.01584	1.50063	0.01597	91.0871	0.35379	1.47283	0.01456	43.2725	3.8291	-33.3444	0.56215	7.6758	0.10145	4475.85	78.6242	5.81065	0.10145	8.10622	0.10145	13502.7	174.901	1917.37	38.3483	6.8867	0.2029	589.1	6.89864	1697.79	1.52176	19.871	0.10145	0	0	0	0	0
Lavandula angustifolia	water	drying	Brno	2015	20.7183	0.98574	5.13218	0.0025	99.0407	0.07481	0.05597	0.01056	1.41832	0.02372	1.41947	0.02407	87.7426	0.39329	1.45015	0.03069	94.5161	2.87812	3.76989	0.14143	5.313	0	2299.44	0.03157	4.95582	0	5.46927	0.03157	10960	2.39934	1273.6	0.69455	4.75491	0.03157	207.095	0.22099	855.974	17.3636	8.8178	0.03157	0	0	0	0	0
Calendula officinalis	water	drying	Brno	2015	15.7298	0.31334	17.1527	0.00436	98.4581	0.34355	-0.2095	0.00399	2.087	0.03094	2.0906	0.03695	95.7181	0.06503	1.93726	0.02742	61.0503	0.88996	52.9756	0.94289	5.11376	0	6535.73	0	18.2204	0.06077	8.05739	0.03039	17192.5	4.80104	1678.64	0.60773	12.548	0.06077	3274.44	1.58009	3313.16	0.36464	38.0309	0	0	0	0	0	1082
Hypericum perforatum	water	drying	Brno	2015	68.9166	3.58901	32.8734	0.00255	98.3773	0.06565	-0.18853	0.0072	1.13993	0.00904	1.1554	0.00987	99.3889	0.29578	1.00138	0.00645	406.843	6.4388	17.2769	0.57803	3.94166	0	4012.29	0.03063	4.74299	0.03063	2.51227	0	8860.75	0.15314	1229.5	0.30628	16.3297	0.06126	201.306	0.09188	2731.38	30.8427	22.5238	0.06126	0	0	0	0	1343
Salvia sclarea	water	drying	Brno	2015	30.9152	2.35063	20.7431	0.58183	98.1362	0.08779	0.03398	0.00471	2.762	0.09266	2.7622	0.09266	89.296	0.08645	2.81065	0.09922	111.815	5.73648	-61.9374	2.76232	12.9793	0	16428.3	6.18032	4.06424	0.12361	1.85731	0.0309	14443.6	0.21631	4101.1	8.18893	43.5048	0.0927	271.321	0.15451	1790.1	12.8551	10.2262	0.12361	466	2.70274	0	0	0
Melissa officinalis	water	drying	Brno	2015	85.0914	3.52342	41.9845	0.04016	96.6416	0.01727	0.2478	0.00809	7.85228	0.05083	7.8562	0.0508	88.1923	0.06102	8.45804	0.05713	465.392	24.5903	48.8784	3.85518	10.2695	0	11315.5	0.21816	5.6416	0	6.25865	0	14525.7	5.73449	3344.45	0	11.5036	0	1006.54	0.81031	2631.17	20.6005	39.6675	0	0	0	0	0	0
Galega officinalis	water	drying	Brno	2015	31.9249	2.70731	28.0053	0.00424	99.3355	0.05786	-0.5127	0.0236	2.20315	0.01398	2.26213	0.0096	103.102	0.65019	1.8152	0.0289	90.674	3.69759	19.5201	0.1579	4.52926	0	5802.43	9.94037	6.96481	0	7.49892	0.03021	13859.8	24.5337	1360.85	16.8896	21.7917	0	228.108	0.03021	2823.76	39.4291	27.2397	0.03021	123	1.5896	0	0	322
Hyssopus officinalis	water	drying	Brno	2015	30.6588	4.08123	9.28716	0.00384	98.2115	0.20795	0.0077	0.05602	2.82655	0.000404145	2.82715	0.000519615	88.8644	0.08799	2.85498	0.04751	121.601	4.77024	-15.3418	0.31667	9.43611	0.03082	12157.2	9.80048	8.36829	0.06164	4.0316	0.09246	15590.2	116.373	2358.05	11.249	13.5549	0	261.727	1.84915	1897.84	27.1517	11.8987	0.06164	0	0	961	10.8307	374
Mentha piperita	water	drying	Brno	2015	73.9741	0.71395	56.4688	0.0111	97.403	0.07264	-0.36915	0.00411	6.99705	0.05707	7.00678	0.05681	93.0203	0.05807	6.99508	0.06973	348.314	9.1541	48.5094	1.84044	9.38634	0	11558.3	28.719	4.93784	0	6.13893	0	15893.8	6.6686	2610.98	8.77613	18.9951	0	275.162	2.17044	2653.82	3.74322	8.14076	0	0	0	0	0	148
Salvia officinalis	water	drying	Brno	2015	25.6951	1.0197	19.0729	0.33363	98.5418	0.0427	-0.15978	0.01154	2.65703	0.11443	2.66185	0.1136	93.4533	0.39362	2.54955	0.12357	102.768	1.43048	-20.2284	2.31167	5.60067	0.03106	7099.49	5.83946	2.41597	0	1.75707	0.06212	11897.1	5.74627	3013.29	11.3062	10.5205	0.03106	228.288	0.93183	968.257	0.7144	9.53212	0	0	0	0	0	0
Silybum marianum	water	drying	Brno	2015	3.90713	0.0034	5.84532	0.2204	96.3642	0.03426	0.37682	0.01191	3.11225	0.08985	3.13503	0.08788	83.088	0.40592	3.48647	0.085	7.36853	0.33907	-56.7463	3.44978	0.61554	0.03002	193.109	1.20069	1.69803	0	2.10132	0.15009	889.472	0.12007	74.3526	0.27016	0.48818	0.09005	113.131	0.1801	378.789	0.1801	3.58709	0.03002	0	0	0	0	37
Lavandula angustifolia	water	drying	Brno	2016	7.82524	0.19067	1.92886	0.0668	99.0658	0.01622	0.04577	0.00396	0.61807	0.04046	0.61948	0.04008	86.1907	0.93049	0.64759	0.04213	33.393	0.41386	-77.8825	4.28509	3.06386	0.06467	1449.62	0.25868	3.52115	0.06467	8.04834	0	13840.5	42.9415	1612.05	0.12934	4.29854	0.12934	48.5644	0.25868	1139.71	0.19401	10.1061	0.06467	0	0	0	0	0
Calendula officinalis	water	drying	Brno	2016	7.87149	0.37986	8.41154	0.48805	99.0494	0.03259	-0.13053	0.02039	0.63635	0.02463	0.6514	0.02601	101.548	1.3536	0.53753	0.01142	35.3176	1.55404	-51.3262	0.78523	3.86737	0	3265.44	0.26044	9.43823	0.06511	9.16199	0.06511	21112.4	0.65111	1266.29	0.13022	9.76051	0.13022	1491.79	0	2440.36	0.06511	28.0845	0	0	0	0	0	598
Hypericum perforatum	water	drying	Brno	2016	44.356	3.22016	19.9771	1.86863	98.6599	0.0655	-0.19267	0.01684	0.62357	0.03964	0.65268	0.04276	107.153	0.41636	0.48157	0.02748	249.975	15.2572	-21.5496	3.45499	2.28116	0.06326	2283.93	0.12651	5.05432	0.06326	4.11502	0	12012.8	0.5693	936.973	0.63256	14.4026	0	64.5433	0.06326	2702.77	0.12651	27.2844	0.12651	0	0	0	0	413
Salvia sclarea	water	drying	Brno	2016	21.9898	0.01504	17.6941	0.0722	98.8213	0.02419	0.0134	0.00258	1.69748	0.02692	1.6975	0.02695	89.825	0.40562	1.70183	0.02909	89.8299	1.40879	-47.9134	0.02241	14.8179	0.1318	13212.9	0.0659	3.44819	0	4.65972	0	17628.7	67.2163	3695.16	0.1318	24.6033	0.1318	473.054	0	1957.55	0	10.8571	0.1977	72	0.80646	0	0	41
Melissa officinalis	water	drying	Brno	2016	84.0753	2.95151	41.2951	2.01131	97.6773	0.04478	0.23463	0.01828	4.88807	0.15081	4.8937	0.15149	87.2549	0.13312	5.18337	0.17417	428.53	11.8587	32.3244	0.42235	8.08411	0	6838.98	0.12992	4.13392	0	6.06309	0.12992	24012.1	0.38975	2986.02	0.58462	7.34919	0	47.7238	0.19487	2851.58	0	21.5883	0	0	0	0	0	0
Galega officinalis	water	drying	Brno	2016	31.1117	0.36125	22.548	0.23587	98.4258	0.02867	-0.53423	0.0393	3.31208	0.01525	3.3551	0.01688	99.1615	0.6594	2.94478	0.032	113.702	0.66415	-14.4854	1.67842	20.0092	0.06359	19503.4	0.06359	3.23743	0.12718	10.1619	0	9138.6	0.06359	3499.22	0.12718	77.8783	0.12718	33.2736	0	1430.95	0.25436	27.0685	0.12718	0	0	0	0	270
Hyssopus officinalis	water	drying	Brno	2016	28.6017	0.01779	9.73296	0.36023	98.6321	0.04396	0.19663	0.0208	2.69853	0.15075	2.70567	0.15185	85.8415	0.2091	2.85132	0.16915	112.886	2.28182	19.5153	1.50058	12.7617	0.62233	12302.6	0	4.04853	0	4.84063	0	17659.5	0.24893	2266.12	0.62233	10.8254	0	59.4077	0.3734	2141.23	0	10.0333	0	0	0	555	3.5625	216
Mentha piperita	water	drying	Brno	2016	57.6482	1.77426	39.5308	1.45409	96.6745	0.11642	0.1448	0.00479	9.01275	0.25939	9.0139	0.2594	89.0795	0.01796	9.66246	0.30427	260.188	18.7646	43.9561	1.31301	16.841	0	14027.4	0.31671	4.88209	0.06334	5.24041	0.06334	14027.5	0.25337	4445.97	0.31671	32.5174	0	106.062	0	3142.18	0.38005	10.2121	0	0	0	0	0	78
Salvia officinalis	water	drying	Brno	2016	18.1184	0.11382	14.0762	0.0437	98.7128	0.0348	-0.09418	0.01898	2.34112	0.0107	2.34305	0.00995	92.3054	0.47361	2.27334	0.02446	80.951	1.33748	10.0944	0.19908	12.2417	0.06295	8459.91	0.06295	2.67092	0	6.32118	0	18047.2	0.31477	4737.28	0.18886	44.2037	0.06295	60.4518	0.12591	1240.46	0	14.5565	0.18886	0	0	0	0	0
Silybum marianum	water	drying	Brno	2016	7.6399	0.54779	13.1396	1.15079	93.5879	0.76611	0.8562	0.13278	8.1687	0.66336	8.21363	0.67356	84.0435	0.44133	9.59517	0.94656	19.8052	0.13274	-42.4725	2.84651	0.30015	0.06064	659.088	0.06064	19.7242	0	26.499	0	4311.1	0.24256	1044.7	0.6064	4.11635	0	55.6565	0	3530.41	0.3032	13.2495	0.18192	0	0	0	0	146
Lavandula angustifolia	water	drying	Lednice	2015	24.9272	0.00365	9.262	0.000970966	98.6604	0.03465	0.03292	0.00899	1.88817	0.07161	1.8885	0.07147	88.9931	0.30894	1.91071	0.0652	99.1371	2.24126	-19.0021	1.07706	3.39368	0.03096	3282.71	18.4544	2.62736	0	3.15284	0.12386	11202.2	3.52987	2658.96	26.7217	11.5385	0.15482	835.501	8.36022	1226.61	14.0885	7.35662	0.18578	0	0	0	0	0
Calendula officinalis	water	drying	Lednice	2015	22.304	0.23616	29.6081	1.58448	98.0653	1.13598	-0.5856	0.05877	2.34898	0.23232	2.56427	0.45414	104.252	2.59071	1.93564	0.2985	60.8549	2.56237	19.7858	1.47696	5.6148	0.06108	5112.04	0.88567	11.3808	0.03054	9.3724	0.06108	18131.2	40.2524	1373.57	25.3791	5.33406	0.09162	4227.97	20.6759	3486.42	0.03054	38.483	0.18324	0	0	0	0	1061
Hypericum perforatum	water	drying	Lednice	2015	31.7941	0.61118	19.1251	0.00592	98.9555	0.09678	-0.04815	0.01088	1.0374	0.03509	1.03855	0.03552	92.6451	0.51192	0.99589	0.02648	196.114	17.6764	-69.168	3.37439	3.11111	0.06111	3728.9	22.4572	7.21604	0.12222	2.07407	0	13145.4	11.7327	2310.71	5.95802	17.8673	0.09166	318.197	0.7333	3105.1	29.6985	32.0185	0.06111	0	0	0	0	521
Salvia sclarea	water	drying	Lednice	2015	44.0613	1.36957	37.5568	1.53594	95.446	0.04202	0.70495	0.0211	8.98857	0.11251	9.0162	0.11377	85.5162	0.0798	10.1985	0.14754	151.173	6.69657	-14.6293	0.97626	5.34424	0.09106	6082.65	57.0637	6.07398	0.03035	3.39113	0.06071	20961.4	21.672	1940.86	9.62191	13.6718	0.15177	1257.06	3.85483	3212.13	0.66777	18.0288	0	285	1.08231	0	0	0
Melissa officinalis	water	drying	Lednice	2015	79.9783	1.66226	36.2605	1.51818	96.8554	0.12073	0.4678	0.04365	6.0782	0.34517	6.0962	0.3475	85.606	0.16176	6.67727	0.41286	430.312	29.542	-5.87974	0.57702	4.7886	0.03121	6419.37	3.55769	3.13355	0	3.15562	0.03121	15966.2	6.92814	3023.44	12.1086	19.8605	0.06242	1134.96	9.86167	1492.81	0.62416	12.8431	0.12483	0	0	0	0	0
Galega officinalis	water	drying	Lednice	2015	27.9734	0.47433	32.8172	1.29876	98.7204	0.04055	-0.45668	0.00385	2.12878	0.00936	2.17718	0.00989	102.109	0.0538	1.7928	0.00619	91.361	0.73006	-30.9061	0.16309	3.47028	0.15054	3823.57	8.61109	5.02446	0	7.04701	0.03011	12443.5	1.92696	1257.71	0.75272	19.7572	0.18065	1364.78	7.58739	1902.03	35.0767	15.8398	0.12043	104	1.002	0	0	690
Hyssopus officinalis	water	drying	Lednice	2015	42.2033	1.59025	9.24173	0.44727	98.6212	0.07583	0.0799	0.00393	1.68253	0.15511	1.68445	0.15479	87.2564	0.36099	1.73918	0.1551	201.546	4.99828	-41.1148	0.93194	11.2825	0.06184	14207.4	16.4197	3.65152	0.09277	2.8425	0	11949.5	8.96747	3702.14	1.3915	16.727	0.03092	780.375	2.47378	1483.87	14.5335	9.0304	0.09277	0	0	906	0.86275	388
Mentha piperita	water	drying	Lednice	2015	45.944	0.64771	29.072	0.29162	98.1954	0.047	-0.21155	0.00448	3.18588	0.04552	3.19287	0.04562	93.7992	0.05769	3.06125	0.0459	303.934	6.53863	13.6776	0.51024	5.38758	0	9527.02	0	1.78102	0	1.20219	0	12840	0	1895.67	15.5265	10.2854	0	234.938	9.47675	594.014	2.07796	0	0	0	0	0	0	261
Salvia officinalis	water	drying	Lednice	2015	21.3562	0.07253	19.2659	0.17052	98.3842	0.02495	-0.01273	0.01222	2.47337	0.10956	2.47345	0.10947	90.4202	0.30457	2.4753	0.11621	108.521	1.89802	-28.0011	1.71771	7.78682	0.21593	10894.3	1.35725	3.46808	0.09254	1.94125	0.03085	16584.5	0.64778	4027.68	3.94836	12.8254	0.37016	1069.32	9.28482	1352.46	6.41609	8.24487	0.12339	0	0	0	0	0
Silybum marianum	water	drying	Lednice	2015	6.03665	0.20032	10.7043	0.22235	95.0527	0.08233	0.76355	0.01309	6.1263	0.05728	6.1737	0.05824	82.8961	0.072	7.08751	0.07803	13.2769	0.09897	-48.2482	4.10052	0.63829	0	257.782	0	1.21274	0.15045	3.14888	0	1630.22	1.08321	75.3177	0	0.59573	0	142.487	0.93276	611.605	0.90267	2.36166	0.03009	0	0	0	0	27
Lavandula angustifolia	water	drying	Lednice	2016	6.37957	0.08819	2.47653	0.15582	98.9828	0.08039	0.0235	0.00183	1.3068	0.03492	1.30713	0.03467	88.9557	0.82237	1.31607	0.02559	24.5851	2.23966	-48.6726	1.6003	0.92189	0	770.742	0.19556	2.35081	0.06519	5.80788	0	14650.6	0	624.07	0.19556	1.75158	0	495.513	0	951.109	0	12.4454	0	0	0	0	0	0
Calendula officinalis	water	drying	Lednice	2016	12.4321	0.03538	14.796	0.9213	98.9729	0.0101	-0.31518	0.03306	1.60693	0.13044	1.6376	0.13427	101.082	0.32244	1.36866	0.10669	44.3477	3.72444	-23.27	0.29407	5.39776	0.06415	4522.51	0	8.98115	0.1283	7.89253	0	26474.6	0.32074	1619.78	0.1283	7.80181	0.1283	2793.05	0.38489	2966.82	0.44903	31.7969	0.06415	0	0	0	0	651
Hypericum perforatum	water	drying	Lednice	2016	42.1128	0.06774	24.0016	0.58561	98.657	0.06871	-0.26145	0.00495	1.62768	0.02869	1.64855	0.02892	99.1248	0.11543	1.43323	0.0271	226.037	10.0167	-1.43624	0.03951	2.86851	0	2369.3	0.12677	2.68923	0	4.52687	0.06339	11370.4	0.12677	1338.79	6.33858	13.1772	0	589.3	0.12677	2827.91	0	20.5726	0.06339	0	0	0	0	132
Salvia sclarea	water	drying	Lednice	2016	24.4479	1.21003	16.1321	0.02998	98.7329	0.05744	-0.02393	0.00245	2.65412	0.02576	2.65418	0.02571	90.1091	0.50804	2.64134	0.02707	94.8312	7.06921	-12.0376	0	6.40603	0.06425	5394.97	0.1285	7.22382	0.06425	6.17887	0	34654.3	0.70677	2508.44	0.64252	19.4453	0.1285	629.245	0	4291.54	0.19276	25.3515	0	30	0.07636	0	0	69
Melissa officinalis	water	drying	Lednice	2016	89.4734	2.71588	43.1016	0.44342	98.0286	0.26006	0.1097	0.03374	4.42595	0.57863	4.42732	0.57931	88.6042	0.26173	4.59108	0.63997	438.653	38.2733	47.6943	1.58755	9.6323	0	8972.71	0	4.67854	0	6.19219	0.06487	23392.9	0.1946	4276.97	0.58381	15.4117	0	356.395	0	2936.29	0	20.182	0.12973	0	0	0	0	0
Galega officinalis	water	drying	Lednice	2016	31.5632	0.47696	43.5373	1.83234	98.9955	0.03476	-0.45788	0.00976	2.26363	0.02464	2.30948	0.02347	101.436	0.30538	1.9225	0.02873	84.4759	2.00669	17.4894	0.05468	5.32457	0.06548	4380.13	0.13096	4.53746	0.13096	13.705	0	21763.6	0.06548	1781.37	0	35.8367	0.13096	652.885	0.3274	3067.23	0	29.6324	0	0	0	0	0	222
Hyssopus officinalis	water	drying	Lednice	2016	18.4576	0.95617	3.98827	0.53187	98.823	0.05452	0.0492	0.01015	1.44962	0.05181	1.45048	0.05145	88.0443	0.47149	1.47974	0.04536	114.567	9.61907	-32.4592	0.63467	9.29413	0	8054.91	0.12886	2.27797	0	5.19378	0	12020.4	0.06443	2096.28	0.12886	9.97752	0.06443	407.301	0	1220.36	0.64431	7.06171	0.06443	0	0	468	0.03828	223
Mentha piperita	water	drying	Lednice	2016	49.586	0.84254	27.8932	2.46622	97.2886	0.23678	0.09565	0.01988	6.21183	0.66905	6.21258	0.66928	89.1242	0.09263	6.51246	0.7482	268.633	36.6102	11.3526	0	11.1751	0.06451	10745	0.06451	8.48392	0.12901	5.24544	0.06451	19790.4	0.45154	4480.06	7.7407	28.371	0	1129.37	1.29012	3193.24	0	15.9188	0.06451	0	0	0	0	141
Salvia officinalis	water	drying	Lednice	2016	33.0471	1.06439	32.1446	1.70565	98.5188	0.0381	-0.39795	0.02119	3.02823	0.07629	3.05427	0.07835	97.483	0.21304	2.75263	0.06359	158.065	9.81818	23.1197	1.5805	6.84926	0.06415	6393.67	0	4.89881	0	4.30914	0.06415	23608.2	0.44903	2611.11	0.19244	11.2945	0.06415	291.479	0	3090.69	0.51318	18.0077	0.19244	0	0	0	0	0
Silybum marianum	water	drying	Lednice	2016	6.89351	0.0478	11.1564	0.26932	94.4596	0.1995	0.72008	0.03305	6.28685	0.15859	6.32795	0.16133	83.4685	0.13605	7.27819	0.21721	18.6273	0.32144	-40.5685	2.48108	0.68546	0	636.704	0.24235	6.89742	0.06059	10.5389	0	3287.93	0.54528	380.686	0.48469	1.19955	0.12117	96.2211	0.12117	1989.07	0.06059	7.9256	0.30293	0	0	0	0	105
Lavandula angustifolia	50% EtOH	freezing	Brno	2015	7.44043	0.26799	3.20781	0.08889	99.4773	0.0926	-0.02795	0.01369	0.33987	0.01995	0.34128	0.01896	94.7944	2.51088	0.31803	0.02848	17.395	0.46186	21.3022	2.01321	12.8312	0.2222	404.315	0.14813	4.08504	0.14813	5.02775	0.14813	5670.2	0.2222	389.441	9.9248	0.9427	0	87.5666	0.44439	294.909	2.5923	1.62354	0.07407	0	0	0	0	0
Calendula officinalis	50% EtOH	freezing	Brno	2015	15.3599	0.66154	12.3361	0.66644	99.0604	0.11311	-0.43117	0.07079	1.19185	0.15986	1.26763	0.17287	109.849	1.22091	0.86931	0.11313	19.8283	1.96235	-2.81102	0.3093	30.2613	0	1180.32	0.53944	11.9519	0	11.4433	0	10610.9	5.21463	711.394	10.9687	1.78007	0.35963	1104.15	5.03481	1598.38	3.41648	14.1135	0.17981	0	0	263	19.684	89
Hypericum perforatum	50% EtOH	freezing	Brno	2015	73.5334	4.45903	43.6846	0.48018	98.8786	0.05132	0.03527	0.09	0.96867	0.11294	0.97277	0.10925	87.4425	5.59674	0.98918	0.04654	397.948	31.7711	44.1787	0.18353	19.7985	0	909.256	1.04475	5.61451	0	6.64877	0.20895	5130.41	78.252	614.051	9.82068	3.61988	0.10448	129.134	0.4179	1041.64	15.4623	3.76763	0.10448	0	0	0	0	1056
Salvia sclarea	50% EtOH	freezing	Brno	2015	35.8281	2.97741	43.5941	5.61473	99.4151	0.00894	-0.50603	0.01251	1.42715	0.01678	1.51425	0.01772	109.523	0.42414	1.04494	0.01594	113.822	8.50476	-25.5499	2.67924	35.7288	0.35089	2985.34	1.05267	8.9322	0	10.7931	0.17544	11400.2	6.31602	1718.83	0.17544	7.31944	0.17544	225.042	4.21068	572.777	6.14057	5.21045	0.70178	475	43.7887	0	0	75
Melissa officinalis	50% EtOH	freezing	Brno	2015	24.4926	2.01915	17.3782	2.1613	99.379	0.06842	-0.2678	0.03336	1.4185	0.05213	1.44372	0.05653	100.669	0.9993	1.21006	0.03433	95.7623	11.2323	-53.1398	0.01197	20.1554	0.10838	664.439	0.65028	5.59447	0.10838	6.43747	0	7637.83	63.6193	611.943	14.8481	1.07291	0.21676	146.376	0.43352	335.055	3.46818	0	0	0	0	0	0	0
Galega officinalis	50% EtOH	freezing	Brno	2015	34.8124	0.36201	38.7336	0.13667	99.634	0.02669	-0.41827	0.13312	0.93535	0.2481	1.02475	0.28078	113.848	1.20502	0.62055	0.1482	90.3378	4.34417	-47.9443	0.7655	20.6057	0.21271	1640.03	0.21271	7.97153	0.21271	6.84348	0.10635	7365.54	0.21271	1021.18	26.2692	7.67072	0.42541	111.601	0.21271	866.716	0.53177	10.8293	0.42541	422	13.414	0	0	205
Hyssopus officinalis	50% EtOH	freezing	Brno	2015	19.5336	0.26995	5.39087	0.06295	99.2275	0.04056	-0.2335	0.01045	1.46418	0.03418	1.4827	0.03406	99.0629	0.41678	1.28235	0.0332	66.5484	3.38875	20.3791	4.72936	20.4173	0.10131	1157.05	1.11445	4.79986	0.10131	6.16101	0	5852.6	50.9609	498.899	0.81051	1.86263	0	85.896	1.11445	286.989	5.06569	0	0	0	0	573	3.80594	304
Mentha piperita	50% EtOH	freezing	Brno	2015	33.7604	0.92646	26.0474	1.24203	98.937	0.03347	-0.55778	0.01724	2.58398	0.04083	2.6435	0.04251	102.18	0.27119	2.17348	0.03306	136.932	7.35017	-2.45487	1.03925	13.6391	0.20447	1140.43	0.34079	4.96406	0.20447	4.24114	0.13632	5795.52	66.2493	1516.35	7.42919	3.6628	0.27263	734.344	2.52184	245.89	4.22578	0.38556	0	0	0	0	0	0
Salvia officinalis	50% EtOH	freezing	Brno	2015	36.8335	1.49535	29.5339	0.88867	99.1201	0.0656	-0.36002	0.01254	1.40332	0.04012	1.44882	0.03969	104.395	0.54347	1.13085	0.0388	152.461	11.7276	-59.6062	0	21.2815	0.10342	2028.83	0.20685	5.26552	0.20685	6.3625	0.10342	6321.77	28.0281	2842.28	4.6541	5.70431	0.4137	81.9081	0.4137	236.948	1.24109	1.90144	0.20685	0	0	0	0	0
Lavandula angustifolia	50% EtOH	freezing	Brno	2016	7.77	0.3864	2.74195	0.06178	99.1688	0.02995	0.0662	0.00225	0.7483	0.01094	0.75123	0.01093	84.9441	0.17923	0.79048	0.01086	20.5642	0.75985	-73.3102	2.63725	0	0	634.313	5.02697	3.55461	0.17334	1.22573	0.34669	9724.05	26.5216	644.364	0.17334	1.22573	0	227.617	0.52003	958.15	0.17334	2.6966	0.34669	0	0	0	0	0
Calendula officinalis	50% EtOH	freezing	Brno	2016	5.81293	0.05246	6.03503	0.05016	99.1114	0.17732	-0.13117	0.01008	1.85907	0.03085	1.86373	0.03113	94.0349	0.28074	1.75305	0.02613	14.1166	1.07065	-68.5217	10.2079	0	0	362.774	0.76277	3.02042	0.30511	0.43149	0	4788.76	57.2078	189.1	8.08537	0.53936	0.15255	296.54	2.59342	1461.23	70.1749	5.82509	0.30511	0	0	0	0	0
Hypericum perforatum	50% EtOH	freezing	Brno	2016	41.994	3.7825	28.0818	0.34738	98.5889	0.17207	0.2459	0.09769	1.00955	0.06149	1.0434	0.03677	76.1543	6.01656	1.18685	0.01445	193.005	18.0439	-35.9198	3.75205	0	0	962.15	0.97373	3.02953	0.38949	0.41312	0.19475	3757.85	16.9428	420.278	7.01083	3.85576	0.38949	94.053	0.19475	3387.7	42.6492	21.069	0.19475	0	0	0	0	273
Salvia sclarea	50% EtOH	freezing	Brno	2016	22.5894	0.11743	31.7006	0.34079	99.1404	0.04769	-0.24743	0.02226	0.93012	0.01252	0.9626	0.01723	104.882	1.12323	0.74265	0.00862	68.5582	1.97579	-80.369	2.36616	0	0	5843.11	98.0853	2.98952	0.28185	0	0	14855.9	47.9152	2466.95	98.0853	7.17484	1.12742	635.372	0.56371	1461.87	5.35523	20.9266	0.84556	337	48.7707	0	0	0
Melissa officinalis	50% EtOH	freezing	Brno	2016	12.2965	0.38143	10.2986	0.25731	98.9001	0.0548	-0.27725	0.01842	1.38443	0.04733	1.41193	0.04991	101.315	0.38235	1.17503	0.03515	53.048	1.69496	-104.342	11.0953	0	0	710.023	0	1.33672	0	0	0	6113.51	18.274	509.515	5.35617	0.55697	0.15753	95.353	0	641.962	6.77398	15.1495	0.31507	0	0	0	0	0
Galega officinalis	50% EtOH	freezing	Brno	2016	27.6912	0.17028	34.088	0.63396	98.9528	0.02838	-0.4886	0.08637	1.1608	0.13589	1.25965	0.15864	112.711	1.25711	0.7973	0.07228	78.2789	5.28374	-64.933	5.15559	0	0	2288.46	6.02521	5.58268	0	0.58765	0	7092.06	8.31064	1040.29	1.86989	5.87651	0	135.894	5.19415	2686.74	14.9591	34.3776	0.83106	228	18.9013	0	0	23
Hyssopus officinalis	50% EtOH	freezing	Brno	2016	11.809	0.23386	4.88786	0.17471	99.3002	0.05405	0.02035	0.00825	0.73185	0.01162	0.7322	0.01166	88.4082	0.64335	0.73993	0.01394	63.555	2.13371	-74.5899	3.31592	0	0	3644.48	0.44771	2.37436	0.22386	0	0	8850.03	14.7745	1441.39	6.26799	6.01504	0.44771	216.225	3.13399	844.639	2.23857	23.9019	0.22386	0	0	194	0.14662	20
Mentha piperita	50% EtOH	freezing	Brno	2016	25.9308	0.2081	20.0888	0.41347	99.2444	0.02019	-0.28747	0.03691	1.59003	0.06113	1.61595	0.06671	100.22	0.90271	1.36819	0.03432	124.148	6.45453	-79.3338	0.52695	0	0	3941.3	39.9894	2.25613	0.21271	0	0	5750.26	27.865	3063.07	21.4837	6.91879	0.85084	263.516	4.67961	580.276	39.9894	20.0043	0.21271	0	0	0	0	0
Salvia officinalis	50% EtOH	freezing	Brno	2016	18.5807	1.13347	22.157	1.60161	99.23	0.01266	-0.42293	0.01675	1.68263	0.0509	1.735	0.05329	104.107	0.17995	1.36199	0.03925	85.7566	3.76716	-185.041	4.51762	0	0	1242.44	1.07151	5.45526	0	0	0	12021.4	67.5054	1067.41	28.288	1.66688	0.2143	120.773	1.07151	1716.29	15.8584	41.6721	1.92873	0	0	0	0	0
Lavandula angustifolia	50% EtOH	freezing	Lednice	2015	14.9936	0.10055	6.44955	0.00768	99.3466	0.04312	-0.0583	0.00659	0.41473	0.02986	0.42307	0.02424	97.0898	0.01593	0.37006	0.03051	34.258	2.11245	-26.1746	2.78609	26.4928	0	766.328	0.55506	7.65347	0.55506	8.92905	0.13876	11636.2	58.8362	1151.55	2.22023	2.84552	0.41629	384.145	7.07699	569.104	1.38765	1.66806	0.13876	0	0	0	0	0
Calendula officinalis	50% EtOH	freezing	Lednice	2015	18.53	0.05993	19.0042	0.000964762	98.8848	0.02686	-0.48957	0.01529	1.40368	0.06782	1.48683	0.06289	109.259	1.14019	1.0392	0.07184	40.126	1.52967	-16.6436	3.18539	32.4924	0.74717	395.588	1.68114	9.37788	0.56038	11.4912	0.18679	9446.96	1.68114	269.581	12.5152	1.05666	0	884.823	0.93397	953.902	1.49435	7.52872	0.18679	0	0	242	11.4913	64
Hypericum perforatum	50% EtOH	freezing	Lednice	2015	81.6261	1.66258	46.2135	1.00186	97.785	0.32677	0.78268	0.40102	0.82365	0.29706	1.2142	0.06801	67.3678	3.73698	1.40458	0.00384	434.8	24.0721	-12.2934	0.057	5.94435	0	664.862	36.5503	3.81213	0.27413	3.29524	0.09138	9019.96	61.1304	561.805	0.09138	5.10438	0.09138	51.1084	0.45688	1302.33	19.0062	7.49504	0.18275	0	0	0	0	921
Salvia sclarea	50% EtOH	freezing	Lednice	2015	38.2558	0.08271	43.4774	0.93319	99.1439	0.00806	-0.10733	0.00609	1.058	0.0292	1.05955	0.03343	95.7888	0.19226	0.9714	0.02505	141.73	10.857	-75.4031	5.31541	10.9008	0.328	1640.22	27.8801	4.63864	0	4.87057	0	16845.9	28.2081	1707.71	2.62401	3.13108	0.164	1780.77	3.60801	1291.51	4.75602	8.81341	0.328	461	2.475	0	0	69
Melissa officinalis	50% EtOH	freezing	Lednice	2015	29.5243	3.23687	22.2001	2.87904	99.234	0.05589	-0.4238	0.03327	1.95128	0.06498	1.99683	0.07014	102.316	0.48257	1.62971	0.04405	108.141	13.9234	-58.2685	5.3021	22.3807	0.47956	514.078	0.47956	6.69725	0.35967	7.96889	0.23978	10858.5	3.47682	600.125	3.47682	1.27163	0.35967	416.417	0.47956	660.57	0.71934	0	0	0	0	0	0	0
Galega officinalis	50% EtOH	freezing	Lednice	2015	54.9527	1.73558	76.1842	2.66172	99.5819	0.01492	-0.45513	0.00731	1.01498	0.00262	1.11233	0.005	114.152	0.30556	0.67249	0.00386	135.232	2.54286	-30.6691	0.61891	25.7438	0	705.419	6.89531	7.41109	0.55162	9.16635	0.27581	9542.46	11.9978	431.403	4.96462	3.80306	0.68953	236.667	1.24115	1030.82	0.13791	5.07075	0	362	2.07243	0	0	124
Hyssopus officinalis	50% EtOH	freezing	Lednice	2015	15.7614	2.32276	3.50826	0.4123	99.1764	0.06652	-0.0865	0.04906	0.9192	0.0501	0.9238	0.05483	94.7618	2.09908	0.85407	0.00897	45.3721	5.67438	14.4097	3.62233	7.88225	0	1739.37	8.51813	1.63594	0	2.97443	0	2661.82	3.15486	605.372	21.5582	1.63594	0	162.999	4.62713	108.864	0.8413	3.71804	0.21032	0	0	630	49.3453	153
Mentha piperita	50% EtOH	freezing	Lednice	2015	42.2264	0.75367	31.216	0.78218	99.1022	0.01122	-0.32232	0.00377	1.4885	0.0365	1.52302	0.03498	102.225	0.40889	1.24344	0.03857	150.679	1.28359	-11.9764	1.72647	10.0161	0.25295	2353.88	41.6096	6.79667	0.50589	3.84548	0.12647	10376.8	77.022	2516.29	6.19717	5.81294	0.37942	1605.8	79.425	364.069	0.12647	9.03241	0.12647	0	0	0	0	0
Salvia officinalis	50% EtOH	freezing	Lednice	2015	47.9963	2.23617	46.8094	3.12161	99.1988	0.0175	-0.25943	0.02535	1.32635	0.10445	1.35148	0.10737	101.055	0.21393	1.12671	0.08544	186.924	4.87038	-22.8497	0.42079	9.33037	0.11088	2185.27	0.99795	3.84192	0.33265	3.44988	0.22177	12405.8	69.1913	1883.32	51.6717	2.82263	0.22177	363.571	5.87682	297.866	2.32855	8.23268	0.55442	0	0	0	0	0
Lavandula angustifolia	50% EtOH	freezing	Lednice	2016	12.5517	0.22713	4.7056	0.16933	99.5838	0.00396	0.01663	0.00388	0.47995	0.02161	0.48007	0.02177	89.0884	1.13254	0.48739	0.02397	37.9662	4.07498	-161.377	6.61694	0	0	741.808	4.23791	4.08635	0	0	0	10363.2	8.86108	660.49	7.89792	1.08969	0	398.691	12.1358	1883.12	81.8687	1.08969	0.96316	0	0	0	0	0
Calendula officinalis	50% EtOH	freezing	Lednice	2016	22.389	0.56399	26.4321	0.63964	99.3232	0.02036	-0.2292	0.02215	1.12175	0.01098	1.14503	0.0143	101.54	1.01053	0.94424	0.01115	58.2529	2.17166	-159.303	0.52624	0	0	1157.47	5.79096	5.45977	0	0	0	13704.4	74.7999	640.158	9.65159	1.36494	0	1394.97	6.75612	3045.18	0	1.36494	0.44774	0	0	0	0	0
Hypericum perforatum	50% EtOH	freezing	Lednice	2016	54.9527	1.20707	39.1568	1.07361	99.4181	0.02213	-0.10193	0.00514	0.71868	0.00494	0.72588	0.00505	98.0726	0.39576	0.63742	0.00574	290.532	11.8804	-95.6932	5.27212	0	0	1869.06	10.0678	3.47859	0.11441	0	0	6971.91	3.43219	1184.18	13.9576	4.53026	1.37288	715.296	0.22881	3549.46	11.4406	4.53026	0.68644	0	0	0	0	115
Salvia sclarea	50% EtOH	freezing	Lednice	2016	19.1455	0.26086	24.2117	2.7702	99.2661	0.047	-0.18962	0.02666	0.74013	0.07267	0.76412	0.07643	104.338	0.92564	0.59592	0.05495	60.8399	2.08747	-86.6001	9.33706	0	0	2381.76	41.3864	4.72009	0	0	0	21738.4	80.7702	1857.36	2.00257	4.01208	0.33376	746.719	18.0231	3749.88	71.7586	4.01208	0	332	31.345	0	0	0
Melissa officinalis	50% EtOH	freezing	Lednice	2016	26.9278	8.14145	24.7528	10.3335	99.301	0.07633	0.00218	0.00799	1.10885	0.06542	1.10888	0.0654	89.873	0.42807	1.0998	0.05977	134.696	10.2086	-152.707	0.17364	0	0	1674.24	10.4305	3.01041	0.42574	0	0	12410.9	30.0144	1274.76	7.45038	1.35468	0.21287	307.061	10.6434	1758.53	8.72758	1.35468	0.6386	0	0	0	0	0
Galega officinalis	50% EtOH	freezing	Lednice	2016	35.6747	0.11123	53.6896	0.41526	99.6258	0.01079	-0.0945	0.00491	0.54577	0.00609	0.55393	0.00552	99.8281	0.57783	0.47149	0.00874	97.4441	9.72601	-98.9508	1.07341	0	0	1684.99	5.2445	6.05058	0.27603	0	0	13015	17.1136	1052.61	1.38013	5.66022	0.82808	518.007	9.93694	3911.21	14.0773	5.66022	0.13801	278	21.342	0	0	25
Hyssopus officinalis	50% EtOH	freezing	Lednice	2016	13.5439	0.04546	5.25173	0.12892	99.4944	0.03596	-0.07535	0.0115	0.24533	0.01989	0.25682	0.02007	107.09	2.4887	0.19095	0.01937	55.7496	4.2488	-114.261	4.40273	0	0	3094.54	28.6311	1.82539	0.23468	0	0	5523.8	14.7849	1169.08	20.8866	1.65945	0	305.836	0.23468	900.084	4.22426	1.65945	0.23468	0	0	610	30.0205	38
Mentha piperita	50% EtOH	freezing	Lednice	2016	34.1937	0.89728	23.8106	1.08127	99.4571	0.01202	-0.2143	0.00709	1.0257	0.02214	1.0479	0.0208	101.809	0.57119	0.85877	0.02553	143.08	8.12819	-119.732	0.01318	0	0	2211.43	13.493	5.06866	0	0	0	9692.92	55.0263	1974.1	4.21657	4.32327	0.21083	673.536	0.84331	1194.42	1.68663	4.32327	0.26497	0	0	0	0	0
Salvia officinalis	50% EtOH	freezing	Lednice	2016	17.8823	0.59054	19.8195	0.12782	99.5009	0.0148	-0.2546	0.01737	0.71952	0.03781	0.76325	0.04118	109.474	0.45371	0.5271	0.02565	84.6732	1.77616	-272.522	6.07683	0	0	1717.94	0	5.02155	0.2029	0	0	12693.8	24.5511	1166.72	9.33346	1.72167	0	306.315	2.63772	2178.92	0.2029	1.72167	0.6087	0	0	0	0	0
Lavandula angustifolia	50% EtOH	drying	Brno	2015	20.5121	0.98574	8.8183	0.00855	98.9211	0.05884	0.03323	0.00554	0.70035	0.01567	0.70115	0.0155	87.2779	0.47984	0.72089	0.01412	94.5448	3.90013	8.68897	0.1191	12.144	0.37884	855.84	1.32595	6.33988	0.25256	5.08977	0.25256	10697.3	10.4813	1176.14	9.02909	3.21459	0	94.2053	9.34479	577.867	0.44198	8.57224	0	0	0	0	0	0
Calendula officinalis	50% EtOH	drying	Brno	2015	19.303	0.31334	25.8709	0.69653	98.9073	0.02905	-0.38982	0.00472	1.80373	0.02737	1.84535	0.02734	102.196	0.14939	1.51197	0.02516	56.5555	2.33227	27.1168	0.23678	13.3216	0.12155	1664.03	90.1258	16.5875	0.24309	5.97321	0.30386	20554	95.5954	1676.5	31.6625	4.16836	0.18232	2315.72	1.82318	1712.64	4.49718	28.8777	0	0	0	265	26.3844	838
Hypericum perforatum	50% EtOH	drying	Brno	2015	100.008	3.58901	67.6579	4.98463	97.014	0.30472	-0.14175	0.10193	2.78713	0.19404	2.79238	0.18855	93.0276	2.29917	2.73899	0.28547	633.927	52.659	38.3369	2.48402	13.0378	0.30628	1566.57	14.8854	7.49349	0.06126	4.93791	0.12251	12525.8	47.6576	1397.17	5.02304	9.78918	0.24503	81.5621	0.55131	3476.46	20.9498	23.4767	0	0	0	0	0	1369
Salvia sclarea	50% EtOH	drying	Brno	2015	36.3638	2.35063	47.6236	0.01736	98.9773	0.05168	-0.10715	0.03186	1.4734	0.08378	1.47745	0.08581	94.1171	1.00647	1.38706	0.06047	131.033	11.1265	22.3	0.51653	17.0436	0.24721	4118.78	18.7882	6.68633	0.0618	4.37015	0.12361	18062.1	14.8328	3147.99	0.61803	15.951	0.43262	93.0405	10.5684	926.034	1	11.3187	0.18541	272	2.49487	0	0	397
Melissa officinalis	50% EtOH	drying	Brno	2015	75.6584	3.52342	58.9626	2.80972	98.8521	0.03905	-0.26082	0.01938	1.47487	0.0834	1.49775	0.08549	100.022	0.18767	1.278	0.06978	492.129	19.6543	25.1561	1.30348	14.8533	0.18699	2483.23	41.6997	7.62497	0.06233	4.27527	0.06233	17030.3	20.507	2260.65	1.43362	3.1734	0	73.4289	0.37399	934.566	2.74258	6.21457	0.31166	0	0	0	0	0
Galega officinalis	50% EtOH	drying	Brno	2015	36.282	2.70731	44.3057	2.8871	98.5592	0.02602	-1.04545	0.05894	3.3376	0.13463	3.49753	0.14605	107.384	0.27343	2.58913	0.09444	99.392	3.21444	31.8577	0.6135	13.716	0.18128	1906.35	5.98235	8.07576	0.06043	7.86211	0.12086	15145.2	19.8203	1499.19	2.90053	11.9641	0.12086	97.1227	5.49893	1904.3	44.8978	28.7138	0	388	8.0043	0	0	209
Hyssopus officinalis	50% EtOH	drying	Brno	2015	47.2785	4.08123	21.5958	1.93989	98.9403	0.02851	-0.16683	0.01371	1.21182	0.09324	1.22325	0.09425	97.8353	0.04205	1.0831	0.08257	216.749	14.8423	27.2761	1.43708	15.8213	0.18491	2962.37	10.2319	9.98092	0.06164	5.01225	0.06164	14761	18.7997	1343.41	2.28061	4.27131	0	271.446	1.10949	479.259	9.86212	5.23018	0	0	0	1516	49.9427	329
Mentha piperita	50% EtOH	drying	Brno	2015	76.6591	0.71395	77.6694	3.4938	98.6511	0.02294	-0.71755	0.04078	2.80897	0.1385	2.89918	0.14428	104.325	0.11121	2.29051	0.1111	401.439	19.7941	38.358	0.49064	15.8367	0	2950.11	36.5515	8.0073	0.12582	5.51614	0.25165	20314	40.2632	2069.09	42.1506	5.20475	0.06291	103.695	4.08924	971.642	24.4096	5.6496	0.06291	0	0	0	0	313
Salvia officinalis	50% EtOH	drying	Brno	2015	26.9081	1.0197	27.107	0.44465	98.9154	0.03494	-0.28548	0.01554	1.7169	0.00455	1.74048	0.00467	99.4405	0.51131	1.50119	0.01256	127.738	5.4752	3.82545	0.85393	14.5398	0.18637	2450.54	52.99	5.13944	0.18637	4.17305	0.06212	13148.7	0.68334	3062.88	3.91368	6.67687	0.12424	92.3341	0.24849	302.875	13.1077	7.46756	0.24849	0	0	0	0	0
Silybum marianum	50% EtOH	drying	Brno	2015	4.02959	0.0034	2.6081	0.0205	98.5593	0.03119	0.11238	0.01086	0.25045	0.02216	0.27455	0.02438	65.8388	0.83005	0.33483	0.02953	15.1777	0.45839	-3.2817	0.08111	11.2495	0.30017	91.1844	0	3.14136	0.24014	3.82057	0	387.873	0.30017	46.1865	0.36021	0.2547	0	64.6102	0.12007	256.827	0.84048	0	0	0	0	0	0	101
Lavandula angustifolia	50% EtOH	drying	Brno	2016	6.00024	0.23209	2.47967	0.07609	99.17	0.03198	0.13445	0.01063	0.0808	0.01824	0.1579	0.00407	29.2442	5.12449	0.182	0.01184	28.5149	2.15005	-48.7768	0.80394	1.8749	0.06467	1376.04	0.19401	7.54532	0.06467	5.39605	0	12312.9	11.8348	1418.75	0.32335	2.56084	0.12934	311.69	0	591.919	1.16408	16.0967	0	0	0	0	0	0
Calendula officinalis	50% EtOH	drying	Brno	2016	5.70432	0.39572	7.17294	0.58817	99.1011	0.01531	-0.14733	0.0025	0.728	0.04234	0.74283	0.04106	101.474	0.80872	0.61565	0.04331	25.3561	2.76945	-48.3098	2.742	0	0	1026.1	4.10197	7.32038	0.06511	4.05153	0	13147	86.5971	594.839	19.9239	1.79557	0.06511	1109.52	0.06511	703.402	20.4447	15.7457	0	0	0	0	0	676
Hypericum perforatum	50% EtOH	drying	Brno	2016	56.8049	0.41676	35.6357	0.09636	97.5935	0.11497	0.221	0.01972	1.00462	0.00855	1.02878	0.01197	77.6006	0.99584	1.17562	0.02344	331.032	15.3774	2.49213	0.8829	0	0	939.881	0.18977	6.08308	0.12651	3.17573	0.06326	9564.66	46.6827	755.957	10.4372	5.85944	0.06326	102.652	0.06326	1948.42	18.1544	19.4569	0.06326	0	0	0	0	413
Salvia sclarea	50% EtOH	drying	Brno	2016	47.1239	0.49814	60.8023	1.31147	99.1681	0.08163	-0.37052	0.02834	2.07803	0.05902	2.11088	0.06312	100.098	0.47706	1.79671	0.03981	187.641	0.64474	-39.045	0.91668	3.54138	0.1318	4134.38	3.42671	5.35867	0.32949	3.02882	0.0659	16169.3	73.0154	2796.25	67.0186	9.27284	0.0659	597.143	0.0659	344.586	6.65573	10.6707	0.0659	202	0.04105	0	0	119
Melissa officinalis	50% EtOH	drying	Brno	2016	101.03	0.47494	87.387	0.46179	99.3192	0.16578	-0.28015	0.06606	1.55385	0.4033	1.5789	0.40861	100.269	0.26078	1.33751	0.35571	544.28	37.3329	-45.7777	2.55412	1.42391	0.06496	2527.94	24.944	6.43054	0	2.80188	0.06496	23154.4	72.6234	1942.71	22.6704	1.6995	0.06496	129.484	0.06496	751.271	0.64958	11.3453	0.19487	0	0	0	0	0
Galega officinalis	50% EtOH	drying	Brno	2016	36.511	0.8348	40.2838	2.62956	98.4631	0.04468	-1.98963	0.07114	5.51813	0.15841	5.86588	0.17259	109.825	0.18804	4.144	0.11528	110.488	4.36315	-15.2392	4.61958	7.10437	0.12718	7589.27	44.7668	5.62055	0.06359	4.09176	0.19077	8941.17	30.1413	3311	21.6203	26.0344	0.31795	154.543	0.06359	296.585	4.57842	18.7501	0.31795	91	0.01809	0	0	92
Hyssopus officinalis	50% EtOH	drying	Brno	2016	27.6762	1.09392	16.2971	0.81918	98.6321	0.04396	0.19663	0.0208	2.69853	0.15075	2.70567	0.15185	85.8415	0.2091	2.85132	0.16915	121.825	3.12101	-91.8293	0.26872	4.66461	0.12447	4336.54	46.4884	5.94077	0.06223	2.81637	0.12447	14057.7	0.49787	1457.47	5.97441	3.0804	0	244.892	1.3069	462.588	0.49787	9.10918	0.06223	0	0	1031	10.0023	252
Mentha piperita	50% EtOH	drying	Brno	2016	60.086	2.12096	55.5284	2.88274	96.6745	0.11642	0.1448	0.00479	9.01275	0.25939	9.0139	0.2594	89.0795	0.01796	9.66246	0.30427	340.984	18.2048	23.5294	1.08018	1.03017	0.06334	2325.94	0.50674	9.58502	0	2.91134	0.06334	15583.4	3.10378	2640.49	0.19003	6.1362	0.06334	981.927	27.6806	531.342	7.79111	12.1828	0.12668	0	0	0	0	126
Salvia officinalis	50% EtOH	drying	Brno	2016	27.1376	1.73581	28.9439	1.9261	98.7128	0.0348	-0.09418	0.01898	2.34112	0.0107	2.34305	0.00995	92.3054	0.47361	2.27334	0.02446	136.068	5.28969	-128.209	0.02443	2.35931	0.06295	2551.26	25.0558	4.3625	0.12591	3.2051	0.12591	15624.3	43.5013	3284.65	20.7119	14.1559	0.12591	90.1435	0.06295	249.019	5.41406	13.1765	0.25182	0	0	0	0	0
Silybum marianum	50% EtOH	drying	Brno	2016	6.89624	0.37355	3.9324	0.14311	99.1304	0.03796	0.0062	0.00182	0.39312	0.04381	0.3932	0.0439	89.4117	1.03236	0.39713	0.04545	23.5093	0.30304	-88.6812	6.12163	0	0	107.625	0.12128	8.66149	0	2.65848	0	2610.84	79.8623	121.518	0.24256	0.25727	0	71.4358	0	446.795	26.075	5.0168	0.06064	0	0	0	0	386
Lavandula angustifolia	50% EtOH	drying	Lednice	2015	22.1817	1.30764	9.53361	0.67435	99.0047	0.06245	-0.17197	0.03464	1.00107	0.01009	1.01622	0.00495	99.7525	2.01653	0.86908	0.03447	95.9662	2.5671	5.02188	0.19547	13.093	0.18578	1119.78	135.126	5.07957	0.12386	4.29136	0	13527.4	1.36241	2752.99	23.099	7.75072	0.18578	470.911	4.21107	736.537	4.08722	7.09388	0.12386	0	0	0	0	0
Calendula officinalis	50% EtOH	drying	Lednice	2015	22.6124	0.86657	38.8991	0.84972	98.8357	0.02444	-0.79907	0.02046	2.5278	0.08388	2.65138	0.07391	107.563	0.96533	1.94168	0.09974	83.0951	0.99906	11.3545	1.88627	12.8277	0.06108	829.004	0.12216	9.97707	0.06108	5.65799	0.06108	25045.3	109.579	1369.54	14.2319	2.50506	0.12216	2919.65	0.54973	3194.99	23.4551	33.8616	0	0	0	243	7.90208	988
Hypericum perforatum	50% EtOH	drying	Lednice	2015	47.4118	0.04058	40.4591	0.87364	97.9514	0.08584	-0.66148	0.022	2.6363	0.01264	2.71807	0.00812	104.086	0.50642	2.17218	0.03006	301.885	10.1259	20.3075	0.73464	5.14197	0.06111	1003.46	59.5802	6.95678	0.06111	2.76543	0	14996.3	56.036	1866.84	15.5214	6.99999	0.24443	110.704	0.12222	1963.54	30.0651	28	0.12222	0	0	0	0	1270
Salvia sclarea	50% EtOH	drying	Lednice	2015	60.3113	1.51571	89.2089	3.36589	97.9707	0.09196	-0.81815	0.03152	4.5544	0.22073	4.62728	0.22283	100.187	0.10282	4.03427	0.21048	293.591	15.5066	12.117	1.17281	6.31007	0.06071	1345.46	0.24282	7.85539	0.06071	2.87602	0.06071	27386	30.353	1804.64	2.61036	5.0223	0.06071	539.361	0.18212	1601.21	37.8806	16.183	0.06071	257	0.14703	0	0	137
Melissa officinalis	50% EtOH	drying	Lednice	2015	99.5913	2.09943	75.8734	0.91362	98.9415	0.01382	-0.69437	0.00392	2.97348	0.02812	3.05345	0.02786	103.145	0.10456	2.46732	0.02692	547.967	19.2121	15.3191	0.87961	13.6376	0.06242	1858.64	39.8836	6.17883	0	4.28105	0.06242	22508.5	44.8768	2931.28	37.7615	4.19278	0.18725	532.306	6.05432	650.455	2.24696	8.60623	0.43691	0	0	0	0	0
Galega officinalis	50% EtOH	drying	Lednice	2015	30.3048	1.08449	53.698	5.27699	98.4951	0.02505	-1.09448	0.02909	2.85965	0.05218	3.06195	0.05885	110.941	0.19478	2.06724	0.03242	99.0039	9.89902	42.0525	1.58004	13.6257	0	1621.32	4.75718	9.58053	0.06022	8.09023	0	16425.5	2.89044	1463.18	1.62587	10.7728	0.42152	957.415	2.22804	1466.5	3.43239	23.93	0.24087	202	7.11887	0	0	272
Hyssopus officinalis	50% EtOH	drying	Lednice	2015	38.9986	0.89689	16.1688	0.31941	98.9366	0.02936	-0.35775	0.0063	1.39045	0.01371	1.43575	0.01178	104.431	0.37723	1.12177	0.01849	186.596	5.77793	11.4951	1.14023	12.2883	0.06184	6595.65	46.6308	5.07277	0	3.27981	0.06184	13071.5	50.7126	3007.23	24.7997	8.3963	0.12369	486.286	0	278.521	5.50417	7.30303	0.06184	0	0	956	7.56246	348
Mentha piperita	50% EtOH	drying	Lednice	2015	49.9402	1.09743	51.0497	1.59994	98.9252	0.0143	-0.4923	0.01541	1.98422	0.05843	2.0444	0.06033	103.934	0.08727	1.61773	0.04749	296.99	20.3145	38.1249	2.83429	8.32625	0.18891	3742.18	36.6476	3.78466	0.06297	2.13722	0	16617.4	12.0899	1755.99	72.9175	9.84012	0.06297	329.444	3.96701	373.168	10.1379	7.07954	0.06297	0	0	0	0	264
Salvia officinalis	50% EtOH	drying	Lednice	2015	34.5898	0.68417	41.396	0.39529	98.8336	0.01813	-0.64655	0.00464	2.58285	0.00183	2.66255	0.00275	104.054	0.08951	2.10943	0.00275	152.394	1.98307	-25.0403	0.39094	7.54689	0.06169	2827.42	1.11048	4.97309	0.12339	2.13756	0.06169	20185.1	44.7892	3324.78	5.86085	5.88919	0.06169	470.306	0.30847	356.231	0.49355	9.24821	0.37016	0	0	0	0	0
Silybum marianum	50% EtOH	drying	Lednice	2015	5.42243	0.09536	3.7703	0.06446	98.9704	0.03831	0.02713	0.01375	0.65325	0.02061	0.65395	0.02108	87.6474	1.14566	0.66945	0.02957	19.878	0.5567	-15.5379	3.14378	3.27653	0.18053	86.7217	0.48143	1.14891	0.18053	1.8723	0	1048.92	5.65674	44.5949	0.24071	0.25531	0	45.8715	0.12036	277.867	1.08321	1.61699	0.12036	0	0	0	0	91
Lavandula angustifolia	50% EtOH	drying	Lednice	2016	6.65454	0.08819	2.81233	0.07298	99.3292	0.03904	-0.07672	0.00923	0.35343	0.01891	0.36182	0.01658	102.316	2.06798	0.29647	0.02513	24.4389	2.34005	-101.647	9.49172	0.32266	0.06519	540.824	0.32594	3.96411	0.26075	2.95003	0	10882.2	35.4618	522.202	0.19556	1.42892	0.06519	459.79	0.19556	450.986	2.21636	7.28289	0	0	0	0	0	0
Calendula officinalis	50% EtOH	drying	Lednice	2016	13.5511	0.03538	19.3399	0.000523765	99.0279	0.01599	-0.8987	0.01386	2.80535	0.01957	2.9458	0.02286	107.763	0.1403	2.1449	0.00926	40.3052	0.60905	-107.365	1.69522	2.49476	0.06415	1655.98	0.38489	9.7069	0.1283	4.58129	0.06415	25795.3	168.067	1742.03	0.32074	3.44731	0	2692.53	1.02636	2387.08	18.6029	33.9742	0.19244	0	0	0	0	1146
Hypericum perforatum	50% EtOH	drying	Lednice	2016	63.4677	0.06774	42.4441	0.18376	97.3712	0.30135	-0.1333	0.08375	1.9512	0.1049	1.95687	0.11014	91.9164	4.42569	1.87698	0.04071	323.27	15.82	8.64471	0.04682	0.76195	0.19016	883.323	0.25354	4.52687	0.19016	2.86851	0	8399.45	78.9787	833.617	0.06339	4.39241	0.12677	520.859	0.06339	1716.89	22.9457	14.3426	0.12677	0	0	0	0	129
Salvia sclarea	50% EtOH	drying	Lednice	2016	35.4584	1.21003	49.0252	3.32502	99.2141	0.01999	-0.61518	0.02971	2.23663	0.09135	2.31965	0.09591	105.376	0.11915	1.77617	0.07018	126.207	6.42501	1.33693	0.42627	1.81731	0.1285	1542.94	14.3281	9.17743	0.25701	3.63463	0	30957.9	455.673	1887.69	3.66235	5.36108	0	662.002	0.06425	2111.04	27.564	21.0808	0	150	5.00681	0	0	55
Melissa officinalis	50% EtOH	drying	Lednice	2016	91.4993	2.71588	81.3012	1.19919	99.3136	0.03899	-0.41358	0.0102	2.02343	0.02834	2.06525	0.02961	101.551	0.1556	1.70798	0.02245	474.906	19.4554	6.12224	0.28693	3.11903	0.12973	3469.65	8.17328	7.88931	0	3.11903	0.12973	23167.6	165.866	3304.84	0.1946	4.35747	0.06487	379.375	0.06487	834.983	1.42708	14.8154	0.1946	0	0	0	0	0
Galega officinalis	50% EtOH	drying	Lednice	2016	34.1174	0.47696	63.1858	0.55742	99.3106	0.00991	-0.73865	0.02465	2.06202	0.07915	2.19035	0.08283	109.711	0.12081	1.50939	0.06136	101.934	6.57325	27.441	1.61399	1.66682	0	1618.76	0.13096	8.75082	0.06548	11.1585	0.06548	24444.5	8.31583	1681.41	41.7101	11.853	0	604.872	0.13096	2606.12	1.50602	44.0319	0.19644	93	2.00787	0	0	80
Hyssopus officinalis	50% EtOH	drying	Lednice	2016	32.6542	0.95617	11.3124	0.62557	99.0293	0.0278	-0.1068	0.01996	1.90827	0.03664	1.91135	0.03546	93.2116	0.65851	1.82167	0.0516	143.393	7.8295	-26.4591	4.75651	1.86794	0.06443	2377.56	43.0398	3.5992	0.19329	2.77913	0.06443	8557.98	2.44837	1222.09	16.8809	3.55364	0	299.098	0.06443	194.858	1.09532	8.61073	0.06443	0	0	808	0.23326	189
Mentha piperita	50% EtOH	drying	Lednice	2016	62.3006	0.84254	47.6977	1.52734	98.6904	0.06442	-1.02285	0.02242	4.2431	0.11928	4.36465	0.12118	103.555	0.08422	3.53083	0.10854	328.364	16.5375	20.5266	0.03015	2.78236	0.06451	2056.44	2.2577	8.25586	0.06451	3.05604	0.06451	16104.8	439.607	2309.36	4.38639	6.29452	0	1020.12	0.06451	574.854	1.87067	10.354	0.06451	0	0	0	0	138
Salvia officinalis	50% EtOH	drying	Lednice	2016	42.7797	1.06439	52.6354	1.70133	98.858	0.02012	-0.55262	0.02611	3.16613	0.07806	3.214	0.08118	99.8971	0.24336	2.76952	0.06116	207.934	12.5632	-28.0953	0.87479	3.12979	0.06415	3245.37	30.7909	6.8039	0	3.12979	0.06415	19940.1	25.0176	3047.29	39.4509	4.98953	0.1283	419.937	0.1283	630.54	18.1538	13.7892	0.1283	0	0	0	0	0
Silybum marianum	50% EtOH	drying	Lednice	2016	6.5617	0.0478	4.00596	0.02158	98.9283	0.08855	0.0308	0.00148	0.36007	0.00125	0.3406	0.03078	87.3794	2.96161	0.38246	0.00207	23.3202	0.47365	-90.315	0.40244	0	0	104.147	0.06059	5.99775	0	2.57047	0	2379.48	42.5317	72.6157	0.06059	0.21421	0.06059	72.3586	0.30293	496.443	11.6326	6.21196	0.30293	0	0	0	0	241
Lavandula angustifolia	DMSO	freezing	Brno	2015	8.60466	0.06536	5.54648	0.00147	99.1965	0.0758	-1.29865	0.01146	3.35812	0.02169	3.59523	0.01898	110.919	0.63043	2.40681	0.02303	16.4832	1.0513	-6.86047	1.29499	0.41898	0	410.809	0.29626	6.70366	0	2.09489	0	6299.14	0.29626	197.13	0.29626	0.83796	0	29.957	0.29626	253.692	0.29626	8.37958	0	0	0	0	0	0
Calendula officinalis	DMSO	freezing	Brno	2015	23.215	1.55802	31.6759	0.00892	97.6243	0.32092	1.14838	0.39606	11.1659	1.95824	11.2261	1.9883	84.2624	1.01269	12.757	2.56375	55.1173	3.03344	6.78764	3.2594	15.7664	0.71926	484.689	0.71926	18.3093	0	2.03437	0	10920	0.71926	378.393	0	1.01719	0	511.136	0.71926	612.854	0.71926	25.4296	0	0	0	305	5.0695	34
Hypericum perforatum	DMSO	freezing	Brno	2015	126.619	1.95003	68.3036	2.12694	97.0645	0.2427	-1.622	0.03479	5.19487	0.14202	5.44262	0.12526	107.354	0.79439	4.14206	0.18702	745.24	38.8475	-12.4199	2.21257	2.95501	0	1819.99	0.4179	10.638	0	13.8885	0.4179	11524.8	0.4179	794.601	0.4179	5.02351	0.4179	245.857	0.8358	900.391	0.4179	30.4366	0.4179	0	0	0	0	1140
Salvia sclarea	DMSO	freezing	Brno	2015	46.0708	1.94078	50.5116	2.58778	98.7308	0.02713	-1.34892	0.08749	4.17527	0.26324	4.38775	0.27736	107.903	0.05914	3.21822	0.20676	174.646	6.93763	-10.5071	0.42531	6.94727	0	2555.11	0.70178	24.3154	0.70178	3.96987	0	12765.6	0.70178	1043.58	0.70178	5.9548	0	577.119	0.70178	597.961	0.70178	41.6836	0	248	4.14729	0	0	0
Melissa officinalis	DMSO	freezing	Brno	2015	37.6971	4.03543	57.5356	2.43682	97.0008	0.17872	-5.80878	0.32185	16.9605	0.81154	17.9276	0.87202	108.901	0.13542	14.1902	0.75135	207.622	15.0983	-7.68981	2.92181	3.06546	0	833.499	0.43352	20.8452	0	2.45237	0	7497.82	0.43352	609.721	0.43352	0.61309	0	426.406	0.43352	414.144	0.43352	19.619	0	0	0	0	0	0
Galega officinalis	DMSO	freezing	Brno	2015	44.6829	1.00815	44.452	0.30604	98.9339	0.3496	-1.63198	0.88676	4.0628	1.78013	4.38093	1.98117	111.05	2.47244	2.89977	0.1782	150.47	8.85922	-5.29332	1.36505	4.813	0	887.096	0.42541	9.02437	0	7.2195	0	10893.3	0.42541	493.032	0.42541	3.60975	0	471.975	0.42541	695.478	0.85083	33.3902	0.42541	628	10.0016	0	0	346
Hyssopus officinalis	DMSO	freezing	Brno	2015	24.1568	0.23861	14.2883	1.17201	99.3423	0.08543	-1.33955	0.24619	3.61435	0.58539	3.85468	0.63449	110.285	0.41637	2.63447	0.41592	106.376	11.7896	-19.5199	0.1579	8.3102	0.40526	2135.44	0.81051	16.0473	0	1.71935	0	3240.41	0.81051	436.716	0	2.29247	0	554.491	0.40526	326.39	0.40526	18.9129	0	0	0	1118	24.7131	86
Mentha piperita	DMSO	freezing	Brno	2015	77.5956	1.36394	63.5254	1.91786	98.6354	0.05376	-3.0287	0.14069	8.46462	0.38595	3.85468	0.63449	109.687	0.02594	6.4799	0.31291	286.183	11.0116	-43.5352	3.75659	1.15667	0	3915.15	0.27263	12.7234	0	7.51838	0.27263	7241.36	0.27263	1647.88	0.54526	6.16893	0	284.349	0.27263	301.507	0	16.0007	0.27263	0	0	0	0	0
Salvia officinalis	DMSO	freezing	Brno	2015	56.5474	1.17415	65.626	0.55028	97.8853	0.027	-4.29108	0.02313	11.5363	0.04059	12.3085	0.04068	110.403	0.10704	8.95282	0.04384	260.176	9.12191	-23.9309	2.03363	5.85057	0	2143.94	0.4137	19.3069	0	4.68046	0	9752.62	0.4137	1020.63	0.4137	2.92529	0	630.984	0.4137	327.047	0.8274	26.6201	0.4137	0	0	0	0	0
Lavandula angustifolia	DMSO	freezing	Brno	2016	7.23234	0.54676	4.28514	0.03896	99.3	0.01495	-0.47455	0.0033	1.79733	0.06232	1.85895	0.0611	104.8	0.39963	1.43781	0.06005	24.8014	2.4211	-30.0692	1.1677	0.49029	0	313.541	0.34669	1.96116	0	1.47087	0	4425.85	0.69338	188.026	0.34669	0.49029	0	67.6601	0.69338	337.32	0.69338	4.90291	0	0	0	0	0	0
Calendula officinalis	DMSO	freezing	Brno	2016	6.43912	0.04346	9.23775	0.23777	98.1695	0.07792	0.0439	0.03597	8.95753	0.29374	8.9577	0.29394	89.7246	0.22099	9.37149	0.35623	17.792	1.87188	-13.5857	0.66008	0	0	258.461	0.61022	1.72595	0	0.86298	0	6822.69	0.61022	147.137	0.61022	0.43149	0	377.336	0.30511	299.021	0.61022	7.98253	0.30511	0	0	0	0	0
Hypericum perforatum	DMSO	freezing	Brno	2016	69.764	0.86915	44.9785	1.4807	97.0023	0.01721	-1.62912	0.01849	4.30648	0.01649	4.60438	0.02168	110.721	0.14975	3.20265	0.00686	353.845	19.8018	-32.6948	1.57862	1.65247	0	709.46	0.77898	2.20329	0	3.85576	0	4191.49	0.38949	277.89	0.38949	2.20329	0	1.10165	0	556.056	0.38949	19.5542	0.38949	0	0	0	0	320
Salvia sclarea	DMSO	freezing	Brno	2016	30.5826	2.72645	36.0691	5.01161	99.0246	0.05839	-0.18045	0.04636	1.12388	0.1137	1.13853	0.11949	99.0138	1.44756	0.98482	0.08076	97.3753	9.4169	-148.453	7.23755	4.78323	0	1446.13	1.12742	1.59441	0	2.39161	0	10407.1	0.56371	665.267	0.56371	2.39161	0	171.798	0.56371	413.749	1.12742	16.7413	0.12742	115	3.10889	0	0	0
Melissa officinalis	DMSO	freezing	Brno	2016	26.8628	0.29059	21.9991	0.4422	98.7866	0.05153	-0.19642	0.01965	1.541	0.00935	1.55355	0.01143	97.2615	0.68324	1.3921	0.008	133.468	5.23577	-145.45	2.71024	3.5646	0	620.24	0.63014	0.44557	0	1.7823	0	5783.78	0.31507	403.468	0.31507	0.44557	0	44.1119	0.63014	194.048	0.31507	8.6887	0.31507	0	0	0	0	0
Galega officinalis	DMSO	freezing	Brno	2016	29.663	1.72001	26.0104	1.98154	98.8556	0.03439	-0.26143	0.01501	0.87717	0.01618	0.91532	0.01935	106.588	0.66819	0.68197	0.00897	104.807	2.59697	12.9387	1.53242	4.11356	0	805.375	0.41553	4.40738	0.41553	5.58268	0.41553	7674.13	0.83106	350.828	0.83106	4.11356	0	52.3009	0.83106	452.197	0.41553	22.6246	0.41553	163	113.131	0	0	140
Hyssopus officinalis	DMSO	freezing	Brno	2016	24.0165	3.21856	11.0429	1.97047	98.7113	0.07987	-1.063	0.20792	4.16108	0.64043	4.29485	0.67189	104.262	0.5973	3.41758	0.5083	73.9795	11.2024	-61.6325	0.19011	3.79897	0	2533.88	0.04477	0.63316	0	2.53265	0	7546.98	0.44771	560.032	0.44771	2.84923	0.44771	12.0301	0.89543	291.888	0.89543	17.0954	0.89543	0	0	563	10.0485	35
Mentha piperita	DMSO	freezing	Brno	2016	84.9485	1.75793	72.5478	0.58441	97.6545	0.04728	-3.39428	0.06418	10.8376	0.06375	11.3568	0.0796	107.389	0.21678	8.88498	0.02961	334.371	8.38437	-112.23	2.01512	4.81307	0	2548.52	0.85084	1.20327	0	4.21144	0	6807.18	0.42542	1383.46	0.42542	3.30899	0.42542	6.61797	0	321.573	0.42542	11.7319	0.42542	0	0	0	0	0
Salvia officinalis	DMSO	freezing	Brno	2016	41.1638	0.2341	43.0036	0.39328	97.7972	0.03397	-2.87653	0.02746	9.01163	0.06531	9.4596	0.07052	107.703	0.0429	7.25024	0.04843	200.158	5.00506	-191.742	14.9613	4.24298	0	1424.13	0.42861	1.21228	0	5.15219	0.42861	12151.6	0.42861	620.687	0.85721	1.81842	0	71.8276	1.28582	242.153	0.42861	24.5487	0.42861	0	0	0	0	0
Lavandula angustifolia	DMSO	freezing	Lednice	2015	18.0479	0.11028	9.31408	0.00353	99.2405	0.01571	-0.94675	0.01692	2.46555	0.09618	2.64755	0.09897	111.366	0.68858	1.76296	0.09427	34.883	0.90645	-18.2249	0.83408	3.13988	0	644.854	0.55506	35.7162	0.55506	3.92486	0	7834.8	1.11012	388.168	0.55506	1.56994	0	1256.35	0.55506	430.164	2.22023	30.6139	0	0	0	0	0	0
Calendula officinalis	DMSO	freezing	Lednice	2015	28.843	0.37828	33.7681	0.00412	96.762	0.13913	2.43735	0.22728	12.9843	1.01207	13.2112	1.03661	79.3778	0.16023	15.9503	1.3845	64.6386	1.71543	4.16964	0.58072	13.7366	0	441.157	3.73587	47.5498	0	2.11332	0	15722.6	0.74717	356.095	1.49435	1.05666	0	83.4763	1.49435	630.827	1.49435	36.9832	0	0	0	261	12.8649	111
Hypericum perforatum	DMSO	freezing	Lednice	2015	107.873	2.1652	59.3852	0.58215	95.7156	0.22759	-2.37102	0.05245	8.3223	0.08743	8.65355	0.09572	105.901	0.23236	7.04156	0.06328	614.936	15.447	-19.4911	1.59898	7.75349	0	1245.47	0.3655	20.9344	0.3655	7.49504	0.3655	11566.7	0.73101	733.481	0.73101	5.169	0	790.598	0.3655	617.178	0.73101	26.6203	0.3655	0	0	0	0	248
Salvia sclarea	DMSO	freezing	Lednice	2015	57.0958	0.8045	53.1539	6.46389	98.8563	0.05423	-1.04565	0.20279	3.73207	0.58906	3.87592	0.62191	105.586	0.55132	2.98504	0.45452	206.939	32.0611	-15.5198	0.75449	12.9882	0	991.74	1.312	42.6754	0	1.85545	0	5476.84	1.96801	603.487	0.656	1.85545	0	866.961	0.656	635.029	0.656	29.6873	0	646	8.00258	0	0	0
Melissa officinalis	DMSO	freezing	Lednice	2015	62.6824	4.04236	87.4196	6.4962	96.7675	0.01496	-5.70343	0.0859	17.7028	0.26257	18.5989	0.27611	107.858	0.02807	15.2112	0.25358	331.322	23.3099	-9.79769	1.4794	4.74742	0	1598.86	2.39781	31.1973	0	4.74742	0	11268	0.47956	1091.23	0.95912	2.03461	0	732.12	0.47956	331.641	0.95912	25.7717	0	0	0	0	0	0
Galega officinalis	DMSO	freezing	Lednice	2015	58.6602	0.17818	68.2496	0.03868	99.0048	0.01398	-0.9277	0.01969	2.80015	0.10863	2.94988	0.10931	108.338	0.30321	2.11889	0.09533	140.383	4.54853	-7.53945	0.39575	4.68069	0	529.698	1.10325	35.1052	0	11.3117	0.55162	7571.01	0	311.656	0.55162	2.34034	0	1154.57	0	646.715	1.10325	30.8145	0.55162	628	6.25914	0	0	459
Hyssopus officinalis	DMSO	freezing	Lednice	2015	27.7682	0.01506	18.1525	2.12562	99.296	0.07356	-1.50875	0.22426	4.0059	0.53372	4.28065	0.57846	110.608	0.29789	2.90961	0.38149	93.4899	2.20759	-19.5339	1.0943	5.65142	0.42065	2694.24	0.8413	29.4469	0.42065	1.78466	0	4225.78	1.26195	537.778	0.8413	1.18977	0	777.814	2.10324	257.883	1.26195	32.4213	0.42065	0	0	624	22.8154	149
Mentha piperita	DMSO	freezing	Lednice	2015	117.542	1.70779	95.6449	0.67373	97.6249	0.08117	-4.4746	0.01755	12.5737	0.04909	13.3462	0.05125	109.589	0.04136	10.0104	0.03678	508.655	8.4361	-40.1615	3.52927	5.00807	0	145.234	0	31.4793	1.01178	4.29263	0	4363.46	1.01178	1509.93	1.51767	3.57719	0	105.885	2.02357	327.671	2.02357	28.9753	0.50589	0	0	0	0	0
Salvia officinalis	DMSO	freezing	Lednice	2015	75.7005	1.61312	97.7627	10.3075	97.7641	0.21912	-3.90433	0.46826	10.9921	1.34598	11.6648	1.4251	109.559	0.04953	8.66356	1.16363	365.87	36.6594	-41.0755	3.15684	1.2545	0	4339.95	0.88707	31.049	0.44353	3.76351	0	20265.6	1.3306	1253.25	1.77414	1.88176	0	613.766	1.3306	281.95	0.44353	28.2263	0	0	0	0	0	0
Lavandula angustifolia	DMSO	freezing	Lednice	2016	8.9905	0.134	3.16811	0.07895	99.4018	0.06477	-0.09173	0.00529	0.6701	0.00707	0.67638	0.00633	97.809	0.5314	0.59702	0.01045	36.8376	1.03395	-84.5138	7.33004	0	0	316.283	0.38526	1.08969	0	1.63454	0	4891.36	1.92632	220.39	0.38526	0.54485	0	17.1626	0.38526	211.673	1.15579	16.073	0.38526	0	0	0	0	0
Calendula officinalis	DMSO	freezing	Lednice	2016	24.7904	1.21862	14.6794	0.73822	99.3638	0.0348	-0.37503	0.03386	1.6392	0.09228	1.6816	0.09748	102.867	0.42479	1.3518	0.06751	91.5076	6.42481	-66.8136	0.56743	1.36494	0	756.86	0.96516	5.45977	0	2.72988	0	24169	1.93032	469.54	1.93032	1.36494	0	1950.5	1.93032	598.527	2.89548	40.9483	0	0	0	0	0	0
Hypericum perforatum	DMSO	freezing	Lednice	2016	50.7681	1.83187	32.8584	0.29012	98.7362	0.05742	-0.4363	0.00855	1.07335	0.01002	1.15865	0.01249	112.12	0.20814	0.75015	0.00421	335.735	14.2803	-102.905	6.39983	4.53026	0	1261.35	0.91525	3.88308	0	4.53026	0	7331.58	1.37288	544.279	0.91525	2.58872	0	640.385	0.45763	455.939	0.45763	31.3882	0.45763	0	0	0	0	102
Salvia sclarea	DMSO	freezing	Lednice	2016	29.2505	0.27932	32.4883	0.1675	99.0794	0.09776	-1.2219	0.19039	3.65925	0.48022	3.85798	0.51582	108.422	0.42994	2.77369	0.35198	110.887	7.16281	-59.5628	4.62108	3.77607	0	1309.83	81.2063	1.88804	0	3.77607	0	13036	1.33504	564.995	2.00257	2.83206	0	197.772	0.66752	409.704	1.33504	24.0725	0.66752	269	29.0939	0	0	0
Melissa officinalis	DMSO	freezing	Lednice	2016	66.6512	3.94088	87.0108	5.32843	98.215	0.11983	-2.91313	0.1446	8.96975	0.46633	9.43095	0.48817	107.994	0.04902	7.14554	0.40678	392.259	16.2737	-89.4798	6.03562	2.40833	0	615.628	0.42574	0.60208	0	2.40833	0	8703.69	0.85147	418.748	0.42574	0.60208	0	34.0176	0.42574	252.573	0.42574	15.6541	0	0	0	0	0	0
Galega officinalis	DMSO	freezing	Lednice	2016	35.8637	0.33167	41.191	0.44162	99.1209	0.05354	-1.22005	0.14905	3.26693	0.21009	3.48778	0.24882	110.42	1.09929	2.37412	0.10544	120.822	5.57961	-44.2412	1.93635	3.51324	0.55205	595.689	1.1041	4.68432	0	6.24576	0	12045.7	1.1041	299.796	1.1041	3.12288	0	76.5105	1.1041	553.53	1.1041	30.0577	0.55205	165	23.594	0	0	209
Hyssopus officinalis	DMSO	freezing	Lednice	2016	23.7327	0.89683	16.5791	1.13102	98.5089	0.02596	-2.01313	0.02297	5.55445	0.07969	5.908	0.08274	109.923	0.05424	4.16231	0.06512	102.956	14.3718	-65.2408	0.71077	3.31889	0	3084.91	2.34681	0.66378	0	1.99134	0	4778.54	0.93872	589.767	1.40809	1.32756	0	36.5078	0	273.809	0.46936	18.9177	0.46936	0	0	269	36.5659	45
Mentha piperita	DMSO	freezing	Lednice	2016	81.5696	0.04981	61.5041	0.48765	97.628	0.03757	-4.07625	0.01638	11.3783	0.06098	12.0864	0.05196	109.71	0.17023	8.9669	0.07744	300.334	4.34894	-102.338	4.60981	1.78894	0	1662.22	2.10829	3.57788	0	5.96313	0	9869.58	0.84331	1066.8	0.84331	2.98157	0	433.818	2.10829	304.418	0.42166	14.9078	0	0	0	0	0	0
Salvia officinalis	DMSO	freezing	Lednice	2016	26.6346	0.14767	28.9469	0.73997	98.2825	0.02986	-2.77883	0.10418	7.69063	0.28324	8.17727	0.3017	109.866	0.0522	5.86024	0.22683	118.837	5.58422	-116.452	6.04045	1.14778	0	759.832	0.81161	1.72167	0	4.01724	0	9883.56	0.81161	354.952	1.21741	1.14778	0	69.7278	0.4058	231.852	0.81161	16.3559	0.4058	0	0	0	0	0
Lavandula angustifolia	DMSO	drying	Brno	2015	7.49706	0.0472	3.14407	0.06912	98.7234	0.03205	-0.09013	0.02782	0.74527	0.02661	0.75103	0.02901	96.8524	1.93143	0.67692	0.01796	27.8635	3.16425	-37.7748	1.46296	2.05377	0.12628	330.567	0.25256	5.44694	0.12628	0.98224	0.12628	1683.11	0.12628	145.371	0.25256	0.80365	0.12628	179.66	0.25256	120.369	0.25256	10.5367	0.25256	0	0	0	0	0
Calendula officinalis	DMSO	drying	Brno	2015	14.0264	0.17675	13.9867	0.12265	98.6001	0.0709	-0.7072	0.09419	3.3443	0.22241	3.41847	0.23705	101.9	0.77695	2.84499	0.15988	38.024	2.72408	-37.6916	0.60536	2.66431	0.12155	218.388	0.12155	4.38322	0.12155	1.37513	0	3053.99	0.24309	94.3682	0.24309	0.60162	0.12155	53.1143	0.24309	140.779	0.24309	10.1416	0.24309	0	0	99	3.14394	635
Hypericum perforatum	DMSO	drying	Brno	2015	115.011	4.77987	71.0338	4.49991	92.7558	0.44938	-3.44208	0.14164	11.0802	0.54741	11.6025	0.56478	107.262	0.13809	9.64131	0.58535	683.526	24.3413	-35.3373	2.43039	1.81923	0.12251	361.94	0.24503	3.37857	0.12251	3.37857	0.12251	3349.63	0.49005	171.094	0.61257	2.42564	0.24503	204.36	0.12251	291.25	0.24503	13.341	0.24503	0	0	0	0	1468
Salvia sclarea	DMSO	drying	Brno	2015	27.3161	0.09343	35.0371	0.30151	98.2074	0.02483	-1.3944	0.02885	3.95372	0.05548	4.1924	0.06183	109.425	0.13143	2.97277	0.03554	110.347	8.04417	-55.884	0.36994	0.17481	0	683.054	0.61803	6.0308	0.12361	1.74806	0	2776.53	0.37082	386.758	0.61803	5.06937	0.24721	230.307	0.61803	189.577	0.12361	10.3135	0.24721	35	0.07824	0	0	143
Melissa officinalis	DMSO	drying	Brno	2015	36.5802	0.43315	39.1024	0.3956	98.0838	0.0327	-2.28165	0.06416	5.97507	0.15036	6.3959	0.16323	110.899	0.07864	4.42189	0.11213	193.48	10.0698	-50.569	0.45402	0.96965	0.12466	1756.56	0.37399	6.08235	0.12466	1.32225	0.12466	2675.88	0.49865	285.606	0.24933	0.96965	0.12466	245.762	0.24933	135.927	0.24933	10.4017	0.24933	0	0	0	0	0
Galega officinalis	DMSO	drying	Brno	2015	25.389	1.40859	30.506	1.63997	96.7964	0.0301	-5.20083	0.10228	13.4191	0.34431	14.3917	0.35799	111.187	0.11581	10.5085	0.32218	122.391	8.56672	-22.8249	1.86583	1.28187	0.12086	720.922	0.48342	1.79461	0.12086	11.195	0.12086	4343.56	0.36257	287.053	0.12086	6.66571	0.24171	239.88	0.36257	269.79	0.36257	16.6643	0.12086	161	0.17019	0	0	74
Hyssopus officinalis	DMSO	drying	Brno	2015	31.6548	4.00931	18.627	2.7351	97.6743	0.16578	-1.46345	0.20946	4.94827	0.63223	5.16015	0.66567	106.452	0.25201	3.97732	0.51294	145.571	14.9933	-50.3074	0.11771	1.22037	0	1903.44	0.49311	5.31735	0.12328	1.83056	0.12328	4623.3	0.24655	353.647	0.36983	1.83056	0.12328	230.912	0.12328	129.621	0.36983	8.10678	0.12328	0	0	488	1.19067	409
Mentha piperita	DMSO	drying	Brno	2015	64.1689	2.29262	61.9259	4.26526	97.6536	0.10599	-3.80065	0.20448	11.2249	0.58407	11.8508	0.61878	108.705	0.03097	9.00712	0.50778	392.434	23.1716	-84.4431	1.39508	1.7794	0	2140.53	0.12582	5.24923	0.12582	4.89335	0.12582	4606.42	0.62911	525.012	0.12582	1.7794	0	252.497	0.25165	188.617	0.25165	6.31687	0.12582	0	0	0	0	133
Salvia officinalis	DMSO	drying	Brno	2015	19.7421	0.02767	17.5656	0.08873	98.2946	0.0258	-1.7873	0.0275	5.55715	0.06377	5.8375	0.06913	107.829	0.06578	4.34367	0.04718	104.504	6.63962	-53.7559	4.56228	2.02063	0.12424	500.678	0.12424	7.81897	0.12424	0.35141	0	1169.95	0.37273	159.454	0.62122	0.70283	0	257.147	0.37273	79.1561	0.12424	6.94043	0.12424	0	0	0	0	0
Silybum marianum	DMSO	drying	Brno	2015	5.72979	0.14962	1.64863	0.02015	99.1323	0.02735	0.02185	0.0049	0.58415	0.02084	0.58445	0.02101	88.3903	1.09613	0.59625	0.02255	18.1583	1.07509	-14.5998	4.00237	2.03764	0	170.567	0.12007	1.61313	0.12007	0.33961	0	68.5156	0.36021	83.5432	0.24014	0.1698	0	209.452	0.12007	126.503	0.24014	5.85821	0.12007	0	0	0	0	76
Lavandula angustifolia	DMSO	drying	Brno	2016	3.47414	0.13638	1.17444	0.18891	99.6044	0.01626	0.0632	0.00831	0.3173	0.0385	0.3238	0.03609	78.5039	2.77821	0.36136	0.03174	8.56339	4.26965	-37.2341	0.169	0.54875	0	408.911	0.12934	1.28042	0	1.92063	0.12934	2662.17	0.25868	232.213	0.12934	0.73167	0	12.7127	0.12934	103.257	0.12934	8.96292	0.25868	0	0	0	0	0
Calendula officinalis	DMSO	drying	Brno	2016	3.58777	0.05351	4.19633	0.32589	99.191	0.0432	-0.30097	0.00786	3.85455	0.11077	3.8663	0.10984	94.4702	0.24389	3.64567	0.12054	7.53855	0.94525	-21.2522	1.37617	0.4604	0.13022	185.634	0.26044	0.82872	0.13022	1.19704	0.13022	3124.93	0.39066	73.2959	0.52088	0.64456	0.13022	183.792	0.52088	106.629	0.26044	9.11595	0.13022	0	0	0	0	197
Hypericum perforatum	DMSO	drying	Brno	2016	53.9437	1.56733	39.9725	0.78979	96.367	0.08177	-1.53662	0.01438	4.45415	0.20682	4.71228	0.19198	109.063	0.95157	3.45079	0.22428	357.27	8.44335	-61.3942	0.42946	0.17891	0	742.136	0.50605	2.95208	0.12651	4.56231	0.12651	5558.77	0.12651	264.882	0.37953	3.48883	0.12651	1.2524	0	432.614	0.50605	12.6135	0.12651	0	0	0	0	621
Salvia sclarea	DMSO	drying	Brno	2016	30.8483	0.87999	47.5109	3.12558	98.1318	0.05685	-2.14443	0.14374	6.03875	0.44583	6.40818	0.46813	109.557	0.1421	4.59082	0.3652	138.455	11.0926	-78.4351	1.84807	0.55917	0	648.073	0.79078	1.11833	0	1.77069	0.1318	2554.18	0.39539	332.517	0.52719	2.88902	0.1318	31.7793	0.1318	129.913	0.79078	7.17596	0.39539	33	0.00551	0	0	20
Melissa officinalis	DMSO	drying	Brno	2016	55.4951	0.35398	85.2628	0.82153	97.3859	0.05745	-4.28735	0.08174	12.0664	0.17591	12.9625	0.01721	109.56	0.0815	9.6054	0.14203	409.285	23.6331	-72.3764	2.85611	2.02103	0.25983	2463.36	0.64958	2.66408	0.12992	2.11289	0.12992	7060.65	0.12992	525.467	0.25983	1.74543	0.12992	1.65357	0	195.397	0.38975	9.09463	0.12992	0	0	0	0	0
Galega officinalis	DMSO	drying	Brno	2016	21.8161	0.11287	31.1097	0.23628	95.0327	0.03556	-8.51337	0.07016	25.2427	0.28939	26.6396	0.29662	108.638	0.05615	23.0399	0.34509	104.691	6.65912	-32.0236	0.1302	2.24822	0.12718	2156.31	0.76307	4.22665	0.12718	8.81302	0.25436	2989.86	0.38154	653.063	0.25436	9.26266	0.12718	7.01444	0.25436	208.904	0.12718	10.8814	0.12718	137	0.200699	0	0	25
Hyssopus officinalis	DMSO	drying	Brno	2016	13.987	0.87009	10.7959	0.00254	98.749	0.04884	-0.8241	0.04358	2.9825	0.21404	3.0943	0.21743	105.462	0.39335	2.38606	0.18817	71.5075	4.13718	-88.1115	1.19895	2.0477	0.12591	1896.44	0.12591	0.71225	0	0.97934	0.12591	3605.38	0.50363	282.761	0.50363	0.97934	0.12591	10.5946	0.12591	90.5442	0.37773	6.94439	0.25182	0	0	183	0.10391	142
Mentha piperita	DMSO	drying	Brno	2016	75.2845	0.76505	81.4274	0.12551	97.6751	0.04208	-4.52757	0.07986	12.3277	0.2032	13.1328	0.21826	110.166	0.02308	9.68433	0.17285	432.998	8.00016	-131.738	1.84757	3.43245	0.12447	3692.61	0.49787	3.60847	0.12447	6.9529	0.12447	6754.79	0.12447	1152.69	0.62233	3.25642	0.3734	2.46432	0.24893	275.828	0.7468	7.745	0.24893	0	0	0	0	33
Salvia officinalis	DMSO	drying	Brno	2016	18.2771	0.19676	19.8011	0.37601	98.051	0.15567	-2.64738	0.04706	7.88923	0.04551	8.32157	0.05745	108.549	0.21628	6.18776	0.01347	115.177	4.49606	-190.041	5.24787	0.53748	0	782.209	0.25337	0.71664	0	1.70201	0.12668	2751.62	0.38005	286.834	0.25337	3.31445	0.12668	24.6344	0.63342	79.4571	0.38005	7.07679	0.12668	0	0	0	0	0
Silybum marianum	DMSO	drying	Brno	2016	7.41108	0.0896	1.74377	0.00682	98.9209	0.15615	-0.0743	0.01159	0.46868	0.01257	0.47468	0.01063	99.0347	1.6197	0.41327	0.02019	26.1316	1.61283	-37.3537	2.12197	0.34303	0	169.971	0.24256	4.63089	0.24256	0.51454	0	815.294	0.36384	71.007	0.24256	0.34303	0	26.4132	0.24256	159.68	0.24256	5.57422	0.12128	0	0	0	0	158
Lavandula angustifolia	DMSO	drying	Lednice	2015	6.38092	0.08209	3.96031	0.08199	98.8145	0.02952	-0.65342	0.05224	2.14725	0.10868	2.24455	0.11912	106.907	0.47515	1.66536	0.07166	27.8468	3.55597	-30.7938	1.4045	0.96337	0.12386	523.896	0.24771	8.6703	0.12386	0.52547	0	1678.71	0.24771	244.695	0.24771	1.13852	0.12386	196.965	0.12386	89.4179	0.12386	7.96967	0.12386	0	0	0	0	0
Calendula officinalis	DMSO	drying	Lednice	2015	10.1231	0.05886	11.6146	0.03955	98.8753	0.02667	-0.66867	0.01814	3.38715	0.0685	3.45253	0.0707	101.166	0.08141	2.90873	0.05591	28.045	0.90281	-37.0566	1.57548	1.29572	0.12216	238.759	0.24432	6.91052	0	2.07316	0	4131.46	0.24432	123.698	0.24432	0.51829	0	181.574	0.24432	160.842	0.24432	9.41559	0.12216	0	0	61	0.66281	599
Hypericum perforatum	DMSO	drying	Lednice	2015	48.4358	2.49764	31.2585	0.61231	97.4117	0.14694	-2.07185	0.00468	5.98332	0.46046	6.35792	0.48759	109.768	0.04115	4.6227	0.49563	257.881	15.036	-40.9451	2.26147	1.81481	0.12222	491.555	0.24443	6.65431	0.12222	3.11111	0	4083.5	0.24443	336	0.24443	2.16049	0.12222	273.691	0.36665	204.296	0.24443	12.0988	0	0	0	0	0	379
Salvia sclarea	DMSO	drying	Lednice	2015	29.7188	1.95277	41.5241	2.27361	98.4537	0.06499	-1.70555	0.11797	5.03292	0.38836	5.3141	0.40571	108.728	0.14025	3.85105	0.31874	139.175	11.4705	-64.8737	3.99671	1.80288	0.12141	306.403	0.12141	6.61055	0.12141	1.54532	0	4782.43	0.24282	177.111	0.12141	1.37362	0	211.366	0.24282	173.763	0.24282	12.1909	0.24282	22	0.21552	0	0	136
Melissa officinalis	DMSO	drying	Lednice	2015	47.6562	0.50156	67.3261	0.19172	97.1933	0.02415	-4.7308	0.03135	12.7779	0.12383	13.6255	0.12691	110.317	0.06184	10.0921	0.11972	248.903	8.62818	-46.9839	0.71639	1.4123	0	1449.02	0.24966	8.03248	0.12483	1.76538	0	4909.44	0.12483	450.084	0.12483	2.11846	0.24966	199.4	0.12483	164.445	0.12483	8.5621	0.12483	0	0	0	0	0
Galega officinalis	DMSO	drying	Lednice	2015	20.741	0.58796	31.261	1.23575	97.8194	0.13978	-3.87075	0.24514	10.0814	0.73425	10.7989	0.77329	111.014	0.18337	7.66574	0.63452	77.141	3.85392	-18.9842	1.11229	2.04385	0	467.104	0.12043	6.55734	0.12043	5.10962	0	5449.49	0.12043	206.429	0.24087	4.17285	0.12043	4.68382	0.12043	194.847	0.24087	10.9857	0.12043	161	0.32528	0	0	124
Hyssopus officinalis	DMSO	drying	Lednice	2015	19.1852	1.12763	10.0856	0.38328	98.3761	0.12443	-1.44988	0.0478	4.87538	0.01834	5.0865	0.03095	106.56	0.45987	3.88022	0.02283	79.4673	7.88624	-50.8775	3.37281	0.34985	0	1479.06	0.12369	8.83361	0.12369	1.39938	0	2678.86	0.12369	413.081	0.12369	1.74923	0	240.432	0.12369	100.318	0.37107	7.78407	0.12369	0	0	321	0.26167	181
Mentha piperita	DMSO	drying	Lednice	2015	58.3985	5.00029	67.3585	7.85548	98.2874	0.10048	-3.2384	0.26035	8.6023	0.64539	9.19168	0.6957	110.623	0.10304	6.49501	0.50753	252.501	17.1804	-57.3578	0.51103	0.44525	0.12594	2611.33	0.25187	8.81603	0.12594	3.11678	0.12594	4655.4	0.25187	427.266	0.25187	3.47298	0.12594	206.064	0.25187	182.198	0.25187	6.85692	0.12594	0	0	0	0	143
Salvia officinalis	DMSO	drying	Lednice	2015	18.5916	0.05276	18.7209	0.08357	98.7486	0.01297	-1.8793	0.01121	6.04895	0.01092	6.33418	0.00913	107.259	0.1153	4.76888	0.01729	90.0453	1.70699	-63.0341	0.49016	1.74495	0	823.789	0.24677	8.28849	0.12339	1.39596	0	3318.97	0.12339	272.386	0.24677	1.39596	0	238.534	0.24677	95.8848	0.12339	8.81198	0.12339	0	0	0	0	0
Silybum marianum	DMSO	drying	Lednice	2015	6.23772	0.19627	1.18574	0.03266	99.3246	0.00934	0.12415	0.00801	0.59515	0.00986	0.60803	0.00995	78.2168	0.73688	0.68011	0.01177	19.1882	0.128	-11.9139	0.48037	0.17021	0	139.657	0.12036	4.68076	0.12036	0.68084	0	290.973	0.12036	73.3603	0.24071	0.17021	0	216.932	0.12036	129.444	0.12036	8.42537	0.12036	0	0	0	0	61
Lavandula angustifolia	DMSO	drying	Lednice	2016	3.04485	0.19319	1.21378	0.1308	99.2315	0.04631	-0.02645	0.01728	0.76363	0.00502	0.7642	0.00436	91.8363	1.50175	0.73785	0.01706	8.94733	0.81566	-36.9398	3.18467	0.18438	0	106.846	0.13037	0.18438	0	0.55313	0	1201.03	0.26075	53.285	0.26075	0.36875	0	7.37508	0	78.9134	0.5215	4.88599	0.13037	0	0	0	0	0
Calendula officinalis	DMSO	drying	Lednice	2016	8.23629	0.35377	10.7321	0.09417	97.9341	0.05986	-0.3652	0.01215	10.0943	0.30791	10.1008	0.30811	92.072	0.0074	10.342	0.33959	30.8876	2.98353	-43.1812	1.00078	0.18144	0	190.237	0.38489	2.4494	0.1283	1.4515	0	4756.56	0.25659	90.628	0.1283	0.54431	0	380.746	0.38489	134.899	0.38489	10.2512	0.1283	0	0	0	0	387
Hypericum perforatum	DMSO	drying	Lednice	2016	63.3304	1.66744	42.9246	0.26762	95.7307	0.08585	-2.55485	0.14274	7.3505	0.19857	7.7821	0.23441	109.155	0.51406	5.82347	0.11319	469.687	8.39746	-59.5947	0.85215	0.53785	0	620.316	0.50709	2.42031	0.12677	3.13744	0.12677	3145.68	0.25354	280.756	0.25354	2.59959	0.12677	196.852	0.50709	268.654	0.38031	10.8466	0.12677	0	0	0	0	330
Salvia sclarea	DMSO	drying	Lednice	2016	21.2774	0.26393	30.5333	1.62545	98.3559	0.09634	-1.94038	0.2825	5.84995	0.75791	6.16345	0.80828	108.323	0.27868	4.53604	0.58941	84.548	5.7747	-65.937	0.20392	0.18173	0	271.143	0.25701	2.6351	0.1285	1.54472	0.1285	5458.21	0.38551	163.013	0.77102	1.36299	0.1285	24.2611	0.38551	168.828	0.25701	8.72311	0.25701	33	0.021098	0	0	13
Melissa officinalis	DMSO	drying	Lednice	2016	56.1516	1.02744	84.4954	3.01421	97.0142	0.04145	-4.59302	0.13664	14.0259	0.4556	14.7588	0.47542	108.133	0.05327	11.6667	0.42204	366.151	29.9731	-67.3396	4.412	1.92646	0.12973	1918.85	0.3892	1.74299	0.12973	1.83472	0	5411.24	0.3892	519.777	0.51894	1.92646	0.12973	27.4291	0.12973	141.916	0.3892	7.33889	0	0	0	0	0	0
Galega officinalis	DMSO	drying	Lednice	2016	31.8188	2.01326	50.1921	4.06474	98.1509	0.12092	-2.47887	0.25651	6.87838	0.74274	7.31145	0.7857	109.825	0.09417	5.22942	0.60366	86.59	5.27869	-28.7136	0.27251	0.1852	0	514.493	0.52383	3.51885	0.26192	8.24151	0.13096	7154.65	0.39287	244.282	0.26192	6.38949	0.13096	123.345	0.26192	197.426	0.26192	13.1494	0.26192	150	0.31221	0	0	20
Hyssopus officinalis	DMSO	drying	Lednice	2016	20.5302	2.25482	9.76612	1.2689	97.9768	0.28537	-0.90892	0.18251	3.7916	0.60044	3.89915	0.62643	103.413	0.5625	3.17674	0.49397	118.268	6.58474	-59.2533	0.04265	0.18224	0	1081.31	0.38658	0.54671	0	1.73126	0.12886	2054.55	0.25772	231.169	0.38658	1.27566	0	12.8478	0.12886	78.4534	0.12886	6.65168	0.12886	0	0	184	0.11893	59
Mentha piperita	DMSO	drying	Lednice	2016	74.426	5.04607	68.2062	5.13257	97.0591	0.20283	-6.0979	0.49715	16.4664	1.38276	17.5593	1.46935	110.324	0.05098	13.3635	1.2901	477.737	24.1312	-91.7162	4.11543	0.54735	0	1722.05	0.38703	4.28757	0.12901	5.19982	0.12901	5382.91	0.38703	765.195	0.25802	2.64552	0.12901	256.068	0.38703	221.312	0.51605	9.03127	0.12901	0	0	0	0	61
Salvia officinalis	DMSO	drying	Lednice	2016	24.5521	0.10542	32.1455	0.25641	98.5072	0.0419	-2.12983	0.01185	6.60938	0.01868	6.94407	0.02132	107.861	0.04877	5.18433	0.01294	153.906	6.34611	-118.299	4.60586	0.81647	0.1283	546.489	0.25659	1.81437	0	1.81437	0	2730.36	0.38489	173.998	0.25659	1.08862	0	4.89881	0	96.0711	0.1283	15.5129	0.1283	0	0	0	0	0
Silybum marianum	DMSO	drying	Lednice	2016	6.60904	0.32771	1.70411	0.04954	98.5614	0.05573	-0.05365	0.01182	0.31403	0.01944	0.31883	0.0172	99.8062	2.67688	0.27656	0.02769	26.7172	0.32156	-46.9081	4.55919	1.28523	0.12117	205.894	0.12117	3.42729	0	0.51409	0	638.332	0.24235	53.2943	0.24235	0.17136	0	54.1512	0.24235	130.408	0.24235	15.2514	0.24235	0	0	0	0	118
The results are expressed as mean ± standard deviation (n = 4). Explanations of abbreviations: EtOH – ethanol, DMSO – dimethyl sulfoxide, TPC – total phenolic compounds content, TFC – total flavonoid content, L*, a*, b* – colour coordinates in CIE Lab system, C* – chromaticity, h° – hue angle, BI – browning index, TAAABTS•+ – total antioxidant activity monitored by 2,2′-azino-bis(3-ethyl-benzothi…
[truncated: 19 more columns]
